# Supplementary material for: Characterization of preantral follicle clustering and neighborhood patterns in the equine ovary
Source: PLoS One. 2022 Oct 4;17(10):e0275396. doi: 10.1371/journal.pone.0275396 (PMC9531796; doi:10.1371/journal.pone.0275396)
Supplement: S1 File — (XLSX) [file pone.0275396.s003.xlsx]

## Sheet: Neighborhood Analysis
DATA USED FOR NEIGHBORHOOD ANALYSIS
Age	Mare	Ovary portion (A. B. C)	Region (dorsal / ventral)	Follicle class	Morphology follicle	Neighbor class	Morphology neighbor	Distance interest follicle/neighbor (μm)
20	1	B	dorsal	primordial	normal	primordial	normal	14.64
20	1	B	dorsal	primordial	normal	primordial	normal	14.64
20	1	B	dorsal	transition	abnormal	primordial	normal	55.74
20	1	B	dorsal	transition	abnormal	transition	abnormal	55.58
20	1	B	dorsal	primordial	normal	transition	abnormal	55.74
20	1	B	dorsal	primordial	normal	transition	abnormal	0
20	1	B	dorsal	transition	abnormal	transition	abnormal	55.58
20	1	B	dorsal	transition	abnormal	primordial	normal	0
20	1	B	dorsal	primordial	abnormal	primordial	normal	0
20	1	B	dorsal	primordial	abnormal	primordial	normal	152.55
20	1	B	dorsal	primordial	normal	primordial	abnormal	0
20	1	B	dorsal	primordial	normal	primordial	normal	153.2
20	1	B	dorsal	primordial	normal	primordial	abnormal	152.55
20	1	B	dorsal	primordial	normal	primordial	normal	153.2
20	1	B	ventral	primordial	normal	primordial	abnormal	339.8
20	1	B	ventral	primordial	abnormal	primordial	normal	339.8
20	1	B	ventral	primordial	normal	primordial	normal	319.57
20	1	B	ventral	primordial	normal	primordial	normal	319.57
20	1	B	ventral	primordial	normal	primordial	normal	2.92
20	1	B	ventral	primordial	normal	primordial	abnormal	80.26
20	1	B	ventral	primordial	normal	primordial	abnormal	116.77
20	1	B	ventral	primordial	normal	primordial	normal	2.92
20	1	B	ventral	primordial	normal	primordial	abnormal	46.85
20	1	B	ventral	primordial	normal	primordial	normal	83.4
20	1	B	ventral	primordial	abnormal	primordial	normal	80.26
20	1	B	ventral	primordial	abnormal	primordial	normal	46.85
20	1	B	ventral	primordial	abnormal	primordial	abnormal	0
20	1	B	ventral	primordial	abnormal	primordial	normal	116.77
20	1	B	ventral	primordial	abnormal	primordial	normal	83.4
20	1	B	ventral	primordial	abnormal	primordial	abnormal	0
20	1	B	ventral	primordial	normal	primordial	normal	34.59
20	1	B	ventral	primordial	normal	primordial	abnormal	430.97
20	1	B	ventral	primordial	normal	primordial	abnormal	486.66
20	1	B	ventral	primordial	normal	primordial	abnormal	466.98
20	1	B	ventral	primordial	normal	primordial	normal	508.09
20	1	B	ventral	primordial	normal	primordial	normal	34.59
20	1	B	ventral	primordial	normal	primordial	abnormal	366.17
20	1	B	ventral	primordial	normal	primordial	abnormal	425.4
20	1	B	ventral	primordial	normal	primordial	abnormal	398
20	1	B	ventral	primordial	normal	primordial	normal	439
20	1	B	ventral	primordial	abnormal	primordial	normal	430.97
20	1	B	ventral	primordial	abnormal	primordial	normal	366.17
20	1	B	ventral	primordial	abnormal	primordial	abnormal	18.63
20	1	B	ventral	primordial	abnormal	primordial	abnormal	0
20	1	B	ventral	primordial	abnormal	primordial	normal	35.25
20	1	B	ventral	primordial	abnormal	primordial	normal	486.66
20	1	B	ventral	primordial	abnormal	primordial	normal	425.4
20	1	B	ventral	primordial	abnormal	primordial	abnormal	18.63
20	1	B	ventral	primordial	abnormal	primordial	abnormal	16.89
20	1	B	ventral	primordial	abnormal	primordial	normal	4.14
20	1	B	ventral	primordial	abnormal	primordial	normal	466.98
20	1	B	ventral	primordial	abnormal	primordial	normal	398
20	1	B	ventral	primordial	abnormal	primordial	abnormal	0
20	1	B	ventral	primordial	abnormal	primordial	abnormal	16.89
20	1	B	ventral	primordial	abnormal	primordial	normal	4.63
20	1	B	ventral	primordial	normal	primordial	normal	508.09
20	1	B	ventral	primordial	normal	primordial	normal	439
20	1	B	ventral	primordial	normal	primordial	abnormal	35.25
20	1	B	ventral	primordial	normal	primordial	abnormal	4.14
20	1	B	ventral	primordial	normal	primordial	abnormal	4.63
20	1	B	ventral	primordial	normal	primordial	normal	4.72
20	1	B	ventral	primordial	normal	primordial	normal	4.72
20	1	B	dorsal	primordial	normal	primordial	normal	3.81
20	1	B	dorsal	primordial	normal	primordial	normal	3.81
20	1	B	dorsal	primordial	normal	primordial	abnormal	0
20	1	B	dorsal	primordial	abnormal	primordial	normal	0
20	1	B	dorsal	primordial	normal	primordial	abnormal	105.99
20	1	B	dorsal	primordial	abnormal	primordial	normal	105.99
20	1	B	dorsal	primordial	abnormal	primordial	normal	191.33
20	1	B	dorsal	primordial	normal	primordial	abnormal	191.33
20	1	B	dorsal	primordial	abnormal	primordial	normal	65.9
20	1	B	dorsal	primordial	normal	primordial	abnormal	65.9
20	1	B	dorsal	primordial	abnormal	primordial	normal	325.63
20	1	B	dorsal	primordial	normal	primordial	abnormal	325.63
20	1	B	dorsal	primordial	abnormal	primordial	abnormal	15.81
20	1	B	dorsal	primordial	abnormal	primordial	abnormal	25.61
20	1	B	dorsal	primordial	abnormal	primordial	abnormal	15.81
20	1	B	dorsal	primordial	abnormal	primordial	abnormal	40.95
20	1	B	dorsal	primordial	abnormal	primordial	abnormal	25.61
20	1	B	dorsal	primordial	abnormal	primordial	abnormal	40.95
20	1	B	dorsal	primordial	abnormal	primordial	abnormal	414.75
20	1	B	dorsal	primordial	abnormal	primordial	abnormal	397.42
20	1	B	dorsal	primordial	abnormal	primordial	abnormal	438.43
20	1	B	dorsal	primordial	abnormal	primordial	abnormal	445.43
20	1	B	dorsal	primordial	abnormal	primordial	abnormal	414.75
20	1	B	dorsal	primordial	abnormal	primordial	abnormal	3.5
20	1	B	dorsal	primordial	abnormal	primordial	abnormal	0
20	1	B	dorsal	primordial	abnormal	primordial	abnormal	44.72
20	1	B	dorsal	primordial	abnormal	primordial	abnormal	397.42
20	1	B	dorsal	primordial	abnormal	primordial	abnormal	3.5
20	1	B	dorsal	primordial	abnormal	primordial	abnormal	0
20	1	B	dorsal	primordial	abnormal	primordial	abnormal	25.49
20	1	B	dorsal	primordial	abnormal	primordial	abnormal	438.43
20	1	B	dorsal	primordial	abnormal	primordial	abnormal	0
20	1	B	dorsal	primordial	abnormal	primordial	abnormal	0
20	1	B	dorsal	primordial	abnormal	primordial	abnormal	0
20	1	B	dorsal	primordial	abnormal	primordial	abnormal	445.43
20	1	B	dorsal	primordial	abnormal	primordial	abnormal	44.72
20	1	B	dorsal	primordial	abnormal	primordial	abnormal	25.49
20	1	B	dorsal	primordial	abnormal	primordial	abnormal	0
20	1	B	dorsal	primordial	normal	primordial	abnormal	3.61
20	1	B	dorsal	primordial	abnormal	primordial	normal	3.61
20	1	B	dorsal	primordial	normal	primordial	normal	22.36
20	1	B	dorsal	primordial	normal	primordial	abnormal	94.23
20	1	B	dorsal	primordial	normal	primordial	normal	22.36
20	1	B	dorsal	primordial	normal	primordial	abnormal	31.01
20	1	B	dorsal	primordial	abnormal	primordial	normal	94.23
20	1	B	dorsal	primordial	abnormal	primordial	normal	31.01
20	1	B	dorsal	primordial	normal	primordial	abnormal	7.49
20	1	B	dorsal	primordial	normal	primordial	abnormal	0
20	1	B	dorsal	primordial	normal	primordial	abnormal	43.43
20	1	B	dorsal	primordial	normal	primordial	abnormal	157.96
20	1	B	dorsal	primordial	abnormal	primordial	normal	7.49
20	1	B	dorsal	primordial	abnormal	primordial	abnormal	0
20	1	B	dorsal	primordial	abnormal	primordial	abnormal	24.56
20	1	B	dorsal	primordial	abnormal	primordial	abnormal	149.28
20	1	B	dorsal	primordial	abnormal	primordial	normal	0
20	1	B	dorsal	primordial	abnormal	primordial	abnormal	0
20	1	B	dorsal	primordial	abnormal	primordial	abnormal	0
20	1	B	dorsal	primordial	abnormal	primordial	abnormal	116.82
20	1	B	dorsal	primordial	abnormal	primordial	normal	43.43
20	1	B	dorsal	primordial	abnormal	primordial	abnormal	24.56
20	1	B	dorsal	primordial	abnormal	primordial	abnormal	0
20	1	B	dorsal	primordial	abnormal	primordial	abnormal	85.16
20	1	B	dorsal	primordial	abnormal	primordial	normal	157.96
20	1	B	dorsal	primordial	abnormal	primordial	abnormal	149.28
20	1	B	dorsal	primordial	abnormal	primordial	abnormal	116.82
20	1	B	dorsal	primordial	abnormal	primordial	abnormal	85.16
20	1	B	dorsal	primordial	normal	primordial	normal	2.63
20	1	B	dorsal	primordial	normal	primordial	abnormal	1.75
20	1	B	dorsal	primordial	normal	primordial	abnormal	32.46
20	1	B	dorsal	primordial	normal	primordial	normal	2.63
20	1	B	dorsal	primordial	normal	primordial	abnormal	0
20	1	B	dorsal	primordial	normal	primordial	abnormal	0
20	1	B	dorsal	primordial	abnormal	primordial	normal	1.75
20	1	B	dorsal	primordial	abnormal	primordial	normal	0
20	1	B	dorsal	primordial	abnormal	primordial	abnormal	0
20	1	B	dorsal	primordial	abnormal	primordial	normal	32.46
20	1	B	dorsal	primordial	abnormal	primordial	normal	0
20	1	B	dorsal	primordial	abnormal	primordial	abnormal	0
20	1	B	ventral	primordial	abnormal	primordial	abnormal	0
20	1	B	ventral	primordial	abnormal	primordial	normal	130.25
20	1	B	ventral	primordial	abnormal	primordial	abnormal	135.56
20	1	B	ventral	primordial	abnormal	primordial	abnormal	107.7
20	1	B	ventral	primordial	abnormal	primordial	abnormal	141.64
20	1	B	ventral	primordial	abnormal	primordial	normal	189.45
20	1	B	ventral	primordial	abnormal	primordial	abnormal	184.2
20	1	B	ventral	primordial	abnormal	primordial	normal	290.4
20	1	B	ventral	primordial	abnormal	primordial	abnormal	0
20	1	B	ventral	primordial	abnormal	primordial	normal	121.94
20	1	B	ventral	primordial	abnormal	primordial	abnormal	120.38
20	1	B	ventral	primordial	abnormal	primordial	abnormal	87.87
20	1	B	ventral	primordial	abnormal	primordial	normal	119.9
20	1	B	ventral	primordial	abnormal	primordial	normal	170.25
20	1	B	ventral	primordial	abnormal	primordial	abnormal	162.07
20	1	B	ventral	primordial	abnormal	primordial	normal	267.24
20	1	B	ventral	primordial	normal	primordial	abnormal	130.25
20	1	B	ventral	primordial	normal	primordial	abnormal	121.94
20	1	B	ventral	primordial	normal	primordial	abnormal	0
20	1	B	ventral	primordial	normal	primordial	abnormal	17.65
20	1	B	ventral	primordial	normal	primordial	abnormal	48.31
20	1	B	ventral	primordial	normal	primordial	normal	56.12
20	1	B	ventral	primordial	normal	primordial	abnormal	83.49
20	1	B	ventral	primordial	normal	primordial	normal	156.01
20	1	B	ventral	primordial	abnormal	primordial	abnormal	135.56
20	1	B	ventral	primordial	abnormal	primordial	abnormal	120.38
20	1	B	ventral	primordial	abnormal	primordial	normal	0
20	1	B	ventral	primordial	abnormal	primordial	abnormal	0
20	1	B	ventral	primordial	abnormal	primordial	abnormal	11.09
20	1	B	ventral	primordial	abnormal	primordial	normal	19.47
20	1	B	ventral	primordial	abnormal	primordial	abnormal	44.17
20	1	B	ventral	primordial	abnormal	primordial	normal	124.2
20	1	B	ventral	primordial	abnormal	primordial	abnormal	107.7
20	1	B	ventral	primordial	abnormal	primordial	abnormal	87.87
20	1	B	ventral	primordial	abnormal	primordial	normal	17.65
20	1	B	ventral	primordial	abnormal	primordial	abnormal	0
20	1	B	ventral	primordial	abnormal	primordial	abnormal	2.63
20	1	B	ventral	primordial	abnormal	primordial	normal	32.45
20	1	B	ventral	primordial	abnormal	primordial	abnormal	43.65
20	1	B	ventral	primordial	abnormal	primordial	normal	139.87
20	1	B	ventral	primordial	abnormal	primordial	abnormal	141.64
20	1	B	ventral	primordial	abnormal	primordial	abnormal	119.9
20	1	B	ventral	primordial	abnormal	primordial	normal	48.31
20	1	B	ventral	primordial	abnormal	primordial	abnormal	11.09
20	1	B	ventral	primordial	abnormal	primordial	abnormal	2.63
20	1	B	ventral	primordial	abnormal	primordial	normal	16.87
20	1	B	ventral	primordial	abnormal	primordial	abnormal	11.8
20	1	B	ventral	primordial	abnormal	primordial	normal	113.9
20	1	B	ventral	primordial	normal	primordial	abnormal	189.45
20	1	B	ventral	primordial	normal	primordial	abnormal	170.25
20	1	B	ventral	primordial	normal	primordial	normal	56.12
20	1	B	ventral	primordial	normal	primordial	abnormal	19.47
20	1	B	ventral	primordial	normal	primordial	abnormal	32.45
20	1	B	ventral	primordial	normal	primordial	abnormal	16.67
20	1	B	ventral	primordial	normal	primordial	abnormal	0
20	1	B	ventral	primordial	normal	primordial	normal	54.64
20	1	B	ventral	primordial	abnormal	primordial	abnormal	184.2
20	1	B	ventral	primordial	abnormal	primordial	abnormal	162.07
20	1	B	ventral	primordial	abnormal	primordial	normal	63.49
20	1	B	ventral	primordial	abnormal	primordial	abnormal	44.19
20	1	B	ventral	primordial	abnormal	primordial	abnormal	43.65
20	1	B	ventral	primordial	abnormal	primordial	abnormal	11.8
20	1	B	ventral	primordial	abnormal	primordial	normal	0
20	1	B	ventral	primordial	abnormal	primordial	abnormal	69.92
20	1	B	ventral	primordial	normal	primordial	abnormal	290.4
20	1	B	ventral	primordial	normal	primordial	abnormal	267.24
20	1	B	ventral	primordial	normal	primordial	normal	156.01
20	1	B	ventral	primordial	normal	primordial	abnormal	124.2
20	1	B	ventral	primordial	normal	primordial	abnormal	139.87
20	1	B	ventral	primordial	normal	primordial	abnormal	113.9
20	1	B	ventral	primordial	normal	primordial	normal	54.64
20	1	B	ventral	primordial	normal	primordial	abnormal	69.92
20	1	B	ventral	primordial	normal	primordial	abnormal	7.54
20	1	B	ventral	primordial	abnormal	primordial	normal	7.54
20	1	B	ventral	primordial	normal	primordial	abnormal	8.77
20	1	B	ventral	primordial	abnormal	primordial	normal	8.77
20	1	B	ventral	primordial	normal	primordial	normal	54.38
20	1	B	ventral	primordial	normal	primordial	normal	54.38
20	1	B	ventral	primordial	abnormal	primordial	abnormal	3.5
20	1	B	ventral	primordial	abnormal	primordial	normal	41.19
20	1	B	ventral	primordial	abnormal	primordial	abnormal	0
20	1	B	ventral	primordial	abnormal	primordial	abnormal	56.53
20	1	B	ventral	primordial	abnormal	primordial	abnormal	3.5
20	1	B	ventral	primordial	abnormal	primordial	normal	0
20	1	B	ventral	primordial	abnormal	primordial	abnormal	0
20	1	B	ventral	primordial	abnormal	primordial	abnormal	25.54
20	1	B	ventral	primordial	normal	primordial	abnormal	41.19
20	1	B	ventral	primordial	normal	primordial	abnormal	0
20	1	B	ventral	primordial	normal	primordial	abnormal	6.14
20	1	B	ventral	primordial	normal	primordial	abnormal	0
20	1	B	ventral	primordial	abnormal	primordial	abnormal	0
20	1	B	ventral	primordial	abnormal	primordial	abnormal	0
20	1	B	ventral	primordial	abnormal	primordial	normal	6.14
20	1	B	ventral	primordial	abnormal	primordial	abnormal	56.53
20	1	B	ventral	primordial	normal	primordial	abnormal	8.63
20	1	B	ventral	primordial	normal	primordial	abnormal	8.77
20	1	B	ventral	primordial	normal	primordial	abnormal	0
20	1	B	ventral	primordial	normal	primordial	abnormal	11.93
20	1	B	ventral	primordial	normal	primordial	abnormal	41.56
20	1	B	ventral	primordial	normal	primordial	normal	58.64
20	1	B	ventral	primordial	abnormal	primordial	normal	8.63
20	1	B	ventral	primordial	abnormal	primordial	abnormal	0
20	1	B	ventral	primordial	abnormal	primordial	abnormal	27.25
20	1	B	ventral	primordial	abnormal	primordial	abnormal	55.51
20	1	B	ventral	primordial	abnormal	primordial	abnormal	74.63
20	1	B	ventral	primordial	abnormal	primordial	normal	96.8
20	1	B	ventral	primordial	abnormal	primordial	normal	8.77
20	1	B	ventral	primordial	abnormal	primordial	abnormal	0
20	1	B	ventral	primordial	abnormal	primordial	abnormal	0
20	1	B	ventral	primordial	abnormal	primordial	abnormal	31.88
20	1	B	ventral	primordial	abnormal	primordial	normal	63.45
20	1	B	ventral	primordial	abnormal	primordial	normal	0
20	1	B	ventral	primordial	abnormal	primordial	abnormal	27.25
20	1	B	ventral	primordial	abnormal	primordial	abnormal	0
20	1	B	ventral	primordial	abnormal	primordial	abnormal	0
20	1	B	ventral	primordial	abnormal	primordial	abnormal	11.4
20	1	B	ventral	primordial	abnormal	primordial	normal	32.5
20	1	B	ventral	primordial	abnormal	primordial	normal	11.93
20	1	B	ventral	primordial	abnormal	primordial	abnormal	55.51
20	1	B	ventral	primordial	abnormal	primordial	abnormal	31.88
20	1	B	ventral	primordial	abnormal	primordial	abnormal	0
20	1	B	ventral	primordial	abnormal	primordial	abnormal	0
20	1	B	ventral	primordial	abnormal	primordial	normal	3.92
20	1	B	ventral	primordial	abnormal	primordial	normal	41.56
20	1	B	ventral	primordial	abnormal	primordial	abnormal	74.53
20	1	B	ventral	primordial	abnormal	primordial	abnormal	36.64
20	1	B	ventral	primordial	abnormal	primordial	abnormal	11.4
20	1	B	ventral	primordial	abnormal	primordial	abnormal	0
20	1	B	ventral	primordial	normal	primordial	normal	58.64
20	1	B	ventral	primordial	normal	primordial	abnormal	96.8
20	1	B	ventral	primordial	normal	primordial	abnormal	63.45
20	1	B	ventral	primordial	normal	primordial	abnormal	32.5
20	1	B	ventral	primordial	normal	primordial	abnormal	3.92
20	1	B	ventral	primordial	normal	primordial	abnormal	0
20	1	B	ventral	primordial	abnormal	primordial	normal	113.18
20	1	B	ventral	primordial	normal	primordial	abnormal	113.18
20	1	A	dorsal	primordial	normal	primordial	abnormal	0
20	1	A	dorsal	primordial	normal	primordial	normal	35.62
20	1	A	dorsal	primordial	normal	primordial	normal	80.07
20	1	A	dorsal	primordial	abnormal	primordial	normal	0
20	1	A	dorsal	primordial	abnormal	primordial	normal	9.03
20	1	A	dorsal	primordial	abnormal	transition	normal	58.08
20	1	A	dorsal	primordial	normal	primordial	normal	35.62
20	1	A	dorsal	primordial	normal	primordial	abnormal	9.03
20	1	A	dorsal	primordial	normal	transition	normal	4.47
20	1	A	dorsal	transition	normal	primordial	normal	80.07
20	1	A	dorsal	transition	normal	primordial	abnormal	58.08
20	1	A	dorsal	transition	normal	primordial	normal	4.47
20	1	A	dorsal	primordial	abnormal	primordial	abnormal	0
20	1	A	dorsal	primordial	abnormal	primordial	abnormal	138.4
20	1	A	dorsal	primordial	abnormal	primordial	abnormal	0
20	1	A	dorsal	primordial	abnormal	primordial	abnormal	108.18
20	1	A	dorsal	primordial	abnormal	primordial	abnormal	138.4
20	1	A	dorsal	primordial	abnormal	primordial	abnormal	108.18
20	1	A	dorsal	transition	abnormal	primordial	abnormal	430.53
20	1	A	dorsal	primordial	abnormal	transition	abnormal	430.53
20	1	A	ventral	primordial	abnormal	primordial	abnormal	111.21
20	1	A	ventral	primordial	abnormal	primordial	abnormal	496.1
20	1	A	ventral	primordial	abnormal	primordial	abnormal	111.21
20	1	A	ventral	primordial	abnormal	primordial	abnormal	362.57
20	1	A	ventral	primordial	abnormal	primordial	abnormal	496.12
20	1	A	ventral	primordial	abnormal	primordial	abnormal	362.57
20	1	A	dorsal	primordial	normal	primordial	normal	8.53
20	1	A	dorsal	primordial	normal	primordial	abnormal	451.94
20	1	A	dorsal	primordial	normal	primordial	abnormal	264.52
20	1	A	dorsal	primordial	normal	primordial	normal	8.53
20	1	A	dorsal	primordial	normal	primordial	abnormal	465.67
20	1	A	dorsal	primordial	normal	primordial	abnormal	250.07
20	1	A	dorsal	primordial	abnormal	primordial	normal	451.94
20	1	A	dorsal	primordial	abnormal	primordial	normal	465.67
20	1	A	dorsal	primordial	abnormal	primordial	normal	264.52
20	1	A	dorsal	primordial	abnormal	primordial	normal	250.07
20	1	A	dorsal	primordial	abnormal	primordial	abnormal	300.66
20	1	A	dorsal	primordial	normal	primordial	normal	0
20	1	A	dorsal	primordial	normal	primordial	abnormal	41.95
20	1	A	dorsal	primordial	normal	primordial	normal	0
20	1	A	dorsal	primordial	normal	primordial	abnormal	4.72
20	1	A	dorsal	primordial	abnormal	primordial	normal	41.95
20	1	A	dorsal	primordial	abnormal	primordial	normal	4.72
20	1	A	dorsal	primordial	abnormal	primordial	abnormal	0
20	1	A	dorsal	primordial	abnormal	primordial	abnormal	0
20	1	A	dorsal	primordial	abnormal	primordial	abnormal	0
20	1	A	dorsal	primordial	abnormal	primordial	abnormal	0
20	1	B	ventral	primordial	normal	primordial	abnormal	59.97
20	1	B	ventral	primordial	abnormal	primordial	normal	59.97
20	1	B	ventral	primordial	abnormal	primordial	abnormal	3.63
20	1	B	ventral	primordial	abnormal	primordial	abnormal	3.63
20	1	B	ventral	transition	normal	primordial	abnormal	8.57
20	1	B	ventral	primordial	abnormal	transition	normal	8.57
20	1	B	ventral	primordial	abnormal	primordial	normal	106.48
20	1	B	ventral	primordial	abnormal	primordial	abnormal	192.58
20	1	B	ventral	primordial	abnormal	primordial	abnormal	218.76
20	1	B	ventral	primordial	abnormal	primordial	abnormal	336.81
20	1	B	ventral	primordial	abnormal	primordial	abnormal	376.79
20	1	B	ventral	primordial	abnormal	primordial	abnormal	413.83
20	1	B	ventral	primordial	abnormal	transition	abnormal	430.14
20	1	B	ventral	primordial	normal	primordial	abnormal	106.48
20	1	B	ventral	primordial	normal	primordial	abnormal	249.82
20	1	B	ventral	primordial	normal	primordial	abnormal	290.96
20	1	B	ventral	primordial	normal	primordial	abnormal	405.92
20	1	B	ventral	primordial	normal	primordial	abnormal	463.36
20	1	B	ventral	primordial	normal	primordial	abnormal	506.5
20	1	B	ventral	primordial	normal	transition	abnormal	509.19
20	1	B	ventral	primordial	abnormal	primordial	abnormal	192.85
20	1	B	ventral	primordial	abnormal	primordial	normal	249.82
20	1	B	ventral	primordial	abnormal	primordial	abnormal	7.32
20	1	B	ventral	primordial	abnormal	primordial	abnormal	124.71
20	1	B	ventral	primordial	abnormal	primordial	abnormal	180.96
20	1	B	ventral	primordial	abnormal	primordial	abnormal	228.9
20	1	B	ventral	primordial	abnormal	transition	abnormal	228.79
20	1	B	ventral	primordial	abnormal	primordial	abnormal	218.76
20	1	B	ventral	primordial	abnormal	primordial	normal	290.96
20	1	B	ventral	primordial	abnormal	primordial	abnormal	7.32
20	1	B	ventral	primordial	abnormal	primordial	abnormal	73.65
20	1	B	ventral	primordial	abnormal	primordial	abnormal	131.83
20	1	B	ventral	primordial	abnormal	primordial	abnormal	184.13
20	1	B	ventral	primordial	abnormal	transition	abnormal	181.35
20	1	B	ventral	primordial	abnormal	primordial	abnormal	336.81
20	1	B	ventral	primordial	abnormal	primordial	normal	405.92
20	1	B	ventral	primordial	abnormal	primordial	abnormal	124.71
20	1	B	ventral	primordial	abnormal	primordial	abnormal	73.65
20	1	B	ventral	primordial	abnormal	primordial	abnormal	37.08
20	1	B	ventral	primordial	abnormal	primordial	abnormal	88.66
20	1	B	ventral	primordial	abnormal	transition	abnormal	73.18
20	1	B	ventral	primordial	abnormal	primordial	abnormal	376.79
20	1	B	ventral	primordial	abnormal	primordial	normal	463.36
20	1	B	ventral	primordial	abnormal	primordial	abnormal	108.96
20	1	B	ventral	primordial	abnormal	primordial	abnormal	131.83
20	1	B	ventral	primordial	abnormal	primordial	abnormal	37.08
20	1	B	ventral	primordial	abnormal	primordial	abnormal	9.27
20	1	B	ventral	primordial	abnormal	transition	abnormal	0
20	1	B	ventral	primordial	abnormal	primordial	abnormal	413.83
20	1	B	ventral	primordial	abnormal	primordial	normal	506.5
20	1	B	ventral	primordial	abnormal	primordial	abnormal	228.9
20	1	B	ventral	primordial	abnormal	primordial	abnormal	184.13
20	1	B	ventral	primordial	abnormal	primordial	abnormal	88.66
20	1	B	ventral	primordial	abnormal	primordial	abnormal	9.27
20	1	B	ventral	primordial	abnormal	transition	abnormal	0
20	1	B	ventral	transition	abnormal	primordial	abnormal	430.14
20	1	B	ventral	transition	abnormal	primordial	normal	509.19
20	1	B	ventral	transition	abnormal	primordial	abnormal	228.79
20	1	B	ventral	transition	abnormal	primordial	abnormal	181.35
20	1	B	ventral	transition	abnormal	primordial	abnormal	73.18
20	1	B	ventral	transition	abnormal	primordial	abnormal	0
20	1	B	ventral	transition	abnormal	primordial	abnormal	0
20	1	B	dorsal	primordial	normal	primordial	normal	0
20	1	B	dorsal	primordial	normal	primordial	normal	0
20	1	B	dorsal	primordial	normal	primordial	abnormal	87.46
20	1	B	dorsal	primordial	normal	transition	abnormal	133.31
20	1	B	dorsal	primordial	normal	transition	abnormal	160.06
20	1	B	dorsal	primordial	normal	primordial	normal	447.78
20	1	B	dorsal	primordial	abnormal	primordial	normal	87.46
20	1	B	dorsal	primordial	abnormal	transition	abnormal	34.97
20	1	B	dorsal	primordial	abnormal	transition	abnormal	47.41
20	1	B	dorsal	primordial	abnormal	primordial	normal	338.39
20	1	B	dorsal	transition	abnormal	primordial	normal	133.31
20	1	B	dorsal	transition	abnormal	primordial	abnormal	34.97
20	1	B	dorsal	transition	abnormal	transition	abnormal	5.53
20	1	B	dorsal	transition	abnormal	primordial	normal	276.56
20	1	B	dorsal	transition	abnormal	primordial	normal	160.06
20	1	B	dorsal	transition	abnormal	primordial	abnormal	47.41
20	1	B	dorsal	transition	abnormal	transition	abnormal	5.53
20	1	B	dorsal	transition	abnormal	primordial	normal	251.34
20	1	B	dorsal	primordial	normal	primordial	normal	447.78
20	1	B	dorsal	primordial	normal	primordial	abnormal	338.39
20	1	B	dorsal	primordial	normal	transition	abnormal	276.56
20	1	B	dorsal	primordial	normal	transition	abnormal	251.34
20	1	B	dorsal	primordial	normal	primordial	normal	19.62
20	1	B	dorsal	primordial	normal	primordial	normal	19.62
20	1	B	dorsal	primordial	normal	primordial	abnormal	0
20	1	B	dorsal	primordial	normal	primordial	normal	38.13
20	1	B	dorsal	primordial	normal	primordial	abnormal	323.15
20	1	B	dorsal	primordial	normal	primordial	abnormal	360.73
20	1	B	dorsal	primordial	abnormal	primordial	normal	0
20	1	B	dorsal	primordial	abnormal	primordial	normal	0.92
20	1	B	dorsal	primordial	abnormal	primordial	abnormal	290.59
20	1	B	dorsal	primordial	abnormal	primordial	abnormal	326.83
20	1	B	dorsal	primordial	normal	primordial	normal	38.13
20	1	B	dorsal	primordial	normal	primordial	abnormal	0.92
20	1	B	dorsal	primordial	normal	primordial	abnormal	254.48
20	1	B	dorsal	primordial	normal	primordial	abnormal	292.52
20	1	B	dorsal	primordial	abnormal	primordial	normal	323.15
20	1	B	dorsal	primordial	abnormal	primordial	abnormal	290.59
20	1	B	dorsal	primordial	abnormal	primordial	normal	254.48
20	1	B	dorsal	primordial	abnormal	primordial	abnormal	3.7
20	1	B	dorsal	primordial	abnormal	primordial	normal	360.73
20	1	B	dorsal	primordial	abnormal	primordial	abnormal	326.83
20	1	B	dorsal	primordial	abnormal	primordial	normal	292.52
20	1	B	dorsal	primordial	abnormal	primordial	abnormal	3.7
20	1	C	ventral	primordial	normal	primordial	abnormal	24.09
20	1	C	ventral	primordial	normal	primordial	normal	42.23
20	1	C	ventral	primordial	normal	primordial	normal	84.19
20	1	C	ventral	primordial	normal	primordial	abnormal	115.25
20	1	C	ventral	primordial	normal	primordial	normal	159.7
20	1	C	ventral	primordial	abnormal	primordial	normal	24.09
20	1	C	ventral	primordial	abnormal	primordial	normal	8.78
20	1	C	ventral	primordial	abnormal	primordial	normal	19.46
20	1	C	ventral	primordial	abnormal	primordial	abnormal	63.77
20	1	C	ventral	primordial	abnormal	primordial	normal	85.88
20	1	C	ventral	primordial	normal	primordial	normal	42.33
20	1	C	ventral	primordial	normal	primordial	abnormal	8.78
20	1	C	ventral	primordial	normal	primordial	normal	8.53
20	1	C	ventral	primordial	normal	primordial	abnormal	37.82
20	1	C	ventral	primordial	normal	primordial	normal	87.22
20	1	C	ventral	primordial	normal	primordial	normal	84.19
20	1	C	ventral	primordial	normal	primordial	abnormal	19.46
20	1	C	ventral	primordial	normal	primordial	normal	8.53
20	1	C	ventral	primordial	normal	primordial	abnormal	6.21
20	1	C	ventral	primordial	normal	primordial	normal	29.75
20	1	C	ventral	primordial	abnormal	primordial	normal	115.25
20	1	C	ventral	primordial	abnormal	primordial	abnormal	63.77
20	1	C	ventral	primordial	abnormal	primordial	normal	37.82
20	1	C	ventral	primordial	abnormal	primordial	normal	6.21
20	1	C	ventral	primordial	abnormal	primordial	normal	23.6
20	1	C	ventral	primordial	normal	primordial	normal	159.7
20	1	C	ventral	primordial	normal	primordial	abnormal	85.88
20	1	C	ventral	primordial	normal	primordial	normal	87.22
20	1	C	ventral	primordial	normal	primordial	normal	29.75
20	1	C	ventral	primordial	normal	primordial	abnormal	23.6
20	1	B	ventral	primordial	normal	primordial	normal	0
20	1	B	ventral	primordial	normal	primordial	normal	0
20	1	B	ventral	transition	normal	primordial	abnormal	85.16
20	1	B	ventral	transition	normal	primordial	normal	103.02
20	1	B	ventral	transition	normal	primordial	normal	8.77
20	1	B	ventral	primordial	abnormal	transition	normal	85.16
20	1	B	ventral	primordial	abnormal	primordial	normal	0
20	1	B	ventral	primordial	abnormal	primordial	normal	65.78
20	1	B	ventral	primordial	normal	transition	normal	103.02
20	1	B	ventral	primordial	normal	primordial	abnormal	0
20	1	B	ventral	primordial	normal	primordial	normal	76.44
20	1	B	ventral	primordial	normal	transition	normal	8.77
20	1	B	ventral	primordial	normal	primordial	abnormal	65.78
20	1	B	ventral	primordial	normal	primordial	normal	76.44
20	1	B	ventral	transition	normal	primordial	normal	2.77
20	1	B	ventral	transition	normal	primordial	abnormal	225.09
20	1	B	ventral	transition	normal	primordial	normal	226.67
20	1	B	ventral	primordial	normal	transition	normal	2.77
20	1	B	ventral	primordial	normal	primordial	abnormal	218.52
20	1	B	ventral	primordial	normal	primordial	normal	214.98
20	1	B	ventral	primordial	abnormal	transition	normal	225.09
20	1	B	ventral	primordial	abnormal	primordial	normal	218.52
20	1	B	ventral	primordial	abnormal	primordial	normal	0
20	1	B	ventral	primordial	normal	transition	normal	226.67
20	1	B	ventral	primordial	normal	primordial	normal	214.98
20	1	B	ventral	primordial	normal	primordial	abnormal	0
20	1	B	ventral	primordial	abnormal	primordial	abnormal	214.02
20	1	B	ventral	primordial	abnormal	primordial	abnormal	278.21
20	1	B	ventral	primordial	abnormal	primordial	normal	307.17
20	1	B	ventral	primordial	abnormal	primordial	normal	338.76
20	1	B	ventral	primordial	abnormal	primordial	abnormal	214.02
20	1	B	ventral	primordial	abnormal	primordial	abnormal	61.4
20	1	B	ventral	primordial	abnormal	primordial	normal	117.8
20	1	B	ventral	primordial	abnormal	primordial	normal	157.1
20	1	B	ventral	primordial	abnormal	primordial	abnormal	278.21
20	1	B	ventral	primordial	abnormal	primordial	abnormal	61.4
20	1	B	ventral	primordial	abnormal	primordial	normal	15.78
20	1	B	ventral	primordial	abnormal	primordial	normal	53.51
20	1	B	ventral	primordial	normal	primordial	abnormal	307.17
20	1	B	ventral	primordial	normal	primordial	abnormal	117.8
20	1	B	ventral	primordial	normal	primordial	abnormal	15.78
20	1	B	ventral	primordial	normal	primordial	normal	0
20	1	B	ventral	primordial	normal	primordial	abnormal	338.76
20	1	B	ventral	primordial	normal	primordial	abnormal	157.1
20	1	B	ventral	primordial	normal	primordial	abnormal	53.51
20	1	B	ventral	primordial	normal	primordial	normal	0
20	1	B	ventral	primordial	abnormal	primordial	abnormal	12.28
20	1	B	ventral	primordial	abnormal	transition	abnormal	189.09
20	1	B	ventral	primordial	abnormal	primordial	abnormal	429.71
20	1	B	ventral	primordial	abnormal	primordial	normal	463.76
20	1	B	ventral	primordial	abnormal	primordial	abnormal	12.28
20	1	B	ventral	primordial	abnormal	transition	abnormal	160.39
20	1	B	ventral	primordial	abnormal	primordial	abnormal	401.25
20	1	B	ventral	primordial	abnormal	primordial	normal	433.87
20	1	B	ventral	transition	abnormal	primordial	abnormal	189.09
20	1	B	ventral	transition	abnormal	primordial	abnormal	160.39
20	1	B	ventral	transition	abnormal	primordial	abnormal	195.62
20	1	B	ventral	transition	abnormal	primordial	normal	230.98
20	1	B	ventral	primordial	abnormal	primordial	abnormal	249.71
20	1	B	ventral	primordial	abnormal	primordial	abnormal	401.25
20	1	B	ventral	primordial	abnormal	transition	abnormal	195.62
20	1	B	ventral	primordial	abnormal	primordial	normal	13.04
20	1	B	ventral	primordial	normal	primordial	abnormal	463.76
20	1	B	ventral	primordial	normal	primordial	abnormal	433.87
20	1	B	ventral	primordial	normal	transition	abnormal	230.98
20	1	B	ventral	primordial	normal	primordial	abnormal	13.04
20	1	B	dorsal	transition	abnormal	transition	normal	62.79
20	1	B	dorsal	transition	abnormal	primordial	normal	80.72
20	1	B	dorsal	transition	abnormal	transition	normal	131.02
20	1	B	dorsal	transition	abnormal	primordial	normal	234.85
20	1	B	dorsal	transition	abnormal	primordial	abnormal	272.63
20	1	B	dorsal	transition	normal	transition	abnormal	62.79
20	1	B	dorsal	transition	normal	primordial	normal	0
20	1	B	dorsal	transition	normal	transition	normal	33.89
20	1	B	dorsal	transition	normal	primordial	normal	231.08
20	1	B	dorsal	transition	normal	primordial	abnormal	172
20	1	B	dorsal	primordial	normal	transition	abnormal	81.72
20	1	B	dorsal	primordial	normal	transition	normal	0
20	1	B	dorsal	primordial	normal	transition	normal	14.38
20	1	B	dorsal	primordial	normal	primordial	normal	207.2
20	1	B	dorsal	primordial	normal	primordial	abnormal	153.65
20	1	B	dorsal	transition	normal	transition	abnormal	131.02
20	1	B	dorsal	transition	normal	transition	normal	33.89
20	1	B	dorsal	transition	normal	primordial	normal	14.38
20	1	B	dorsal	transition	normal	primordial	normal	227.94
20	1	B	dorsal	transition	normal	primordial	abnormal	102.36
20	1	B	dorsal	primordial	normal	transition	abnormal	234.85
20	1	B	dorsal	primordial	normal	transition	normal	231.08
20	1	B	dorsal	primordial	normal	primordial	normal	207.2
20	1	B	dorsal	primordial	normal	transition	normal	227.94
20	1	B	dorsal	primordial	normal	primordial	abnormal	288.38
20	1	B	dorsal	primordial	abnormal	transition	abnormal	272.63
20	1	B	dorsal	primordial	abnormal	transition	normal	172
20	1	B	dorsal	primordial	abnormal	primordial	normal	153.65
20	1	B	dorsal	primordial	abnormal	transition	normal	102.36
20	1	B	dorsal	primordial	abnormal	primordial	normal	288.38
20	1	B	dorsal	primordial	normal	primordial	abnormal	0
20	1	B	dorsal	primordial	normal	primordial	normal	2.63
20	1	B	dorsal	primordial	normal	primordial	normal	377.62
20	1	B	dorsal	primordial	normal	primordial	abnormal	423.85
20	1	B	dorsal	primordial	abnormal	primordial	normal	0
20	1	B	dorsal	primordial	abnormal	primordial	normal	0
20	1	B	dorsal	primordial	abnormal	primordial	normal	330.28
20	1	B	dorsal	primordial	abnormal	primordial	abnormal	375.32
20	1	B	dorsal	primordial	normal	primordial	normal	2.63
20	1	B	dorsal	primordial	normal	primordial	abnormal	0
20	1	B	dorsal	primordial	normal	primordial	normal	359.54
20	1	B	dorsal	primordial	normal	primordial	abnormal	402.32
20	1	B	dorsal	primordial	normal	primordial	normal	377.62
20	1	B	dorsal	primordial	normal	primordial	abnormal	330.28
20	1	B	dorsal	primordial	normal	primordial	normal	359.54
20	1	B	dorsal	primordial	normal	primordial	abnormal	3.92
20	1	B	dorsal	primordial	abnormal	primordial	normal	423.58
20	1	B	dorsal	primordial	abnormal	primordial	abnormal	375.32
20	1	B	dorsal	primordial	abnormal	primordial	normal	402.32
20	1	B	dorsal	primordial	abnormal	primordial	normal	3.92
20	1	B	dorsal	primordial	normal	primordial	abnormal	262.43
20	1	B	dorsal	primordial	abnormal	primordial	normal	262.43
20	1	B	dorsal	primordial	normal	primordial	abnormal	378.65
20	1	B	dorsal	primordial	abnormal	primordial	normal	378.65
20	1	B	dorsal	primordial	normal	primordial	normal	10.7
20	1	B	dorsal	primordial	normal	primordial	normal	30.9
20	1	B	dorsal	primordial	normal	primordial	abnormal	54.08
20	1	B	dorsal	primordial	normal	primordial	normal	72.48
20	1	B	dorsal	primordial	normal	primordial	normal	76.29
20	1	B	dorsal	primordial	normal	primordial	normal	10.7
20	1	B	dorsal	primordial	normal	primordial	normal	5.61
20	1	B	dorsal	primordial	normal	primordial	abnormal	47.15
20	1	B	dorsal	primordial	normal	primordial	normal	31.59
20	1	B	dorsal	primordial	normal	primordial	normal	28.24
20	1	B	dorsal	primordial	normal	primordial	normal	30.9
20	1	B	dorsal	primordial	normal	primordial	normal	5.61
20	1	B	dorsal	primordial	normal	primordial	abnormal	5.11
20	1	B	dorsal	primordial	normal	primordial	normal	3.5
20	1	B	dorsal	primordial	normal	primordial	normal	33.51
20	1	B	dorsal	primordial	abnormal	primordial	normal	54.08
20	1	B	dorsal	primordial	abnormal	primordial	normal	47.15
20	1	B	dorsal	primordial	abnormal	primordial	normal	5.11
20	1	B	dorsal	primordial	abnormal	primordial	normal	23.74
20	1	B	dorsal	primordial	abnormal	primordial	normal	67.63
20	1	B	dorsal	primordial	normal	primordial	normal	72.48
20	1	B	dorsal	primordial	normal	primordial	normal	31.59
20	1	B	dorsal	primordial	normal	primordial	normal	3.5
20	1	B	dorsal	primordial	normal	primordial	abnormal	23.74
20	1	B	dorsal	primordial	normal	primordial	normal	0
20	1	B	dorsal	primordial	normal	primordial	normal	76.29
20	1	B	dorsal	primordial	normal	primordial	normal	28.24
20	1	B	dorsal	primordial	normal	primordial	normal	33.51
20	1	B	dorsal	primordial	normal	primordial	abnormal	67.63
20	1	B	dorsal	primordial	normal	primordial	normal	0
20	1	B	dorsal	primordial	normal	primordial	normal	0
20	1	B	dorsal	primordial	normal	primordial	normal	138.94
20	1	B	dorsal	primordial	normal	primordial	normal	0
20	1	B	dorsal	primordial	normal	primordial	normal	114.56
20	1	B	dorsal	primordial	normal	primordial	normal	138.94
20	1	B	dorsal	primordial	normal	primordial	normal	114.56
20	1	B	dorsal	primordial	normal	primordial	abnormal	83.79
20	1	B	dorsal	primordial	normal	transition	normal	47.86
20	1	B	dorsal	primordial	abnormal	primordial	normal	83.79
20	1	B	dorsal	primordial	abnormal	transition	normal	41.82
20	1	B	dorsal	transition	normal	primordial	normal	47.86
20	1	B	dorsal	transition	normal	primordial	abnormal	41.82
20	1	B	ventral	primordial	normal	primordial	normal	0
20	1	B	ventral	primordial	normal	primordial	normal	0
20	1	B	ventral	primordial	normal	primordial	normal	0
20	1	B	ventral	primordial	normal	primordial	normal	0
20	1	B	ventral	primordial	normal	primordial	normal	0
20	1	B	ventral	primordial	normal	primordial	normal	0
20	1	B	ventral	primordial	normal	transition	normal	0
20	1	B	ventral	transition	normal	primordial	normal	0
20	1	B	ventral	primordial	normal	primordial	normal	0
20	1	B	ventral	primordial	normal	transition	normal	82.48
20	1	B	ventral	primordial	normal	primordial	normal	0
20	1	B	ventral	primordial	normal	transition	normal	51.1
20	1	B	ventral	transition	normal	primordial	normal	82.48
20	1	B	ventral	transition	normal	primordial	normal	51.1
20	1	B	ventral	primordial	normal	primordial	normal	85.96
20	1	B	ventral	primordial	normal	transition	normal	212.63
20	1	B	ventral	primordial	normal	primordial	normal	283.24
20	1	B	ventral	primordial	normal	transition	normal	320.16
20	1	B	ventral	primordial	normal	primordial	abnormal	321.32
20	1	B	ventral	primordial	normal	primordial	normal	346.37
20	1	B	ventral	primordial	normal	primordial	normal	85.96
20	1	B	ventral	primordial	normal	transition	normal	98.06
20	1	B	ventral	primordial	normal	primordial	normal	185.47
20	1	B	ventral	primordial	normal	transition	normal	231.26
20	1	B	ventral	primordial	normal	primordial	abnormal	242.26
20	1	B	ventral	primordial	normal	primordial	normal	265.47
20	1	B	ventral	transition	normal	primordial	normal	212.63
20	1	B	ventral	transition	normal	primordial	normal	98.06
20	1	B	ventral	transition	normal	primordial	normal	70.85
20	1	B	ventral	transition	normal	transition	normal	124.06
20	1	B	ventral	transition	normal	primordial	abnormal	151
20	1	B	ventral	transition	normal	primordial	normal	165.26
20	1	B	ventral	primordial	normal	primordial	normal	283.24
20	1	B	ventral	primordial	normal	primordial	normal	185.47
20	1	B	ventral	primordial	normal	transition	normal	70.85
20	1	B	ventral	primordial	normal	transition	normal	10.52
20	1	B	ventral	primordial	normal	primordial	abnormal	44.56
20	1	B	ventral	primordial	normal	primordial	normal	59.7
20	1	B	ventral	transition	normal	primordial	normal	320.16
20	1	B	ventral	transition	normal	primordial	normal	231.26
20	1	B	ventral	transition	normal	transition	normal	124.06
20	1	B	ventral	transition	normal	primordial	normal	10.52
20	1	B	ventral	transition	normal	primordial	abnormal	3.72
20	1	B	ventral	transition	normal	primordial	normal	8.81
20	1	B	ventral	primordial	abnormal	primordial	normal	321.32
20	1	B	ventral	primordial	abnormal	primordial	normal	242.51
20	1	B	ventral	primordial	abnormal	transition	normal	151
20	1	B	ventral	primordial	abnormal	primordial	normal	44.56
20	1	B	ventral	primordial	abnormal	transition	normal	3.72
20	1	B	ventral	primordial	abnormal	primordial	normal	6.2
20	1	B	ventral	primordial	normal	primordial	normal	346.37
20	1	B	ventral	primordial	normal	primordial	normal	265.47
20	1	B	ventral	primordial	normal	transition	normal	165.26
20	1	B	ventral	primordial	normal	primordial	normal	59.7
20	1	B	ventral	primordial	normal	transition	normal	8.81
20	1	B	ventral	primordial	normal	primordial	abnormal	6.2
20	1	B	ventral	primordial	normal	primordial	normal	0
20	1	B	ventral	primordial	normal	primordial	normal	31.78
20	1	B	ventral	primordial	normal	primordial	abnormal	485.43
20	1	B	ventral	primordial	normal	primordial	normal	0
20	1	B	ventral	primordial	normal	primordial	normal	0
20	1	B	ventral	primordial	normal	primordial	abnormal	453.84
20	1	B	ventral	primordial	normal	primordial	normal	31.78
20	1	B	ventral	primordial	normal	primordial	normal	0
20	1	B	ventral	primordial	normal	primordial	abnormal	428.65
20	1	B	ventral	primordial	abnormal	primordial	normal	485.45
20	1	B	ventral	primordial	abnormal	primordial	normal	453.84
20	1	B	ventral	primordial	abnormal	primordial	normal	428.65
20	1	B	dorsal	primordial	normal	transition	abnormal	166.38
20	1	B	dorsal	transition	abnormal	primordial	normal	166.38
20	1	B	dorsal	transition	abnormal	transition	abnormal	215.79
20	1	B	dorsal	transition	abnormal	transition	abnormal	210.89
20	1	B	dorsal	transition	abnormal	primordial	normal	269.13
20	1	B	dorsal	transition	abnormal	transition	abnormal	215.79
20	1	B	dorsal	transition	abnormal	transition	abnormal	149.64
20	1	B	dorsal	transition	abnormal	primordial	normal	198.8
20	1	B	dorsal	transition	abnormal	transition	abnormal	210.98
20	1	B	dorsal	transition	abnormal	transition	abnormal	149.64
20	1	B	dorsal	transition	abnormal	primordial	normal	30.75
20	1	B	dorsal	primordial	normal	transition	abnormal	269.13
20	1	B	dorsal	primordial	normal	transition	abnormal	198.8
20	1	B	dorsal	primordial	normal	transition	abnormal	30.75
20	1	B	dorsal	primordial	normal	primordial	normal	0
20	1	B	dorsal	primordial	normal	primordial	normal	258.79
20	1	B	dorsal	primordial	normal	primordial	normal	0
20	1	B	dorsal	primordial	normal	primordial	normal	226.52
20	1	B	dorsal	primordial	normal	primordial	normal	258.79
20	1	B	dorsal	primordial	normal	primordial	normal	226.52
20	1	B	dorsal	primordial	normal	primordial	normal	11.76
20	1	B	dorsal	primordial	normal	primordial	abnormal	24.32
20	1	B	dorsal	primordial	normal	primordial	abnormal	78.97
20	1	B	dorsal	primordial	normal	primordial	normal	11.76
20	1	B	dorsal	primordial	normal	primordial	abnormal	3.92
20	1	B	dorsal	primordial	normal	primordial	abnormal	36.34
20	1	B	dorsal	primordial	abnormal	primordial	normal	24.32
20	1	B	dorsal	primordial	abnormal	primordial	normal	3.92
20	1	B	dorsal	primordial	abnormal	primordial	abnormal	14.93
20	1	B	dorsal	primordial	abnormal	primordial	normal	7.97
20	1	B	dorsal	primordial	abnormal	primordial	normal	36.34
20	1	B	dorsal	primordial	abnormal	primordial	abnormal	14.93
20	1	B	dorsal	primordial	normal	primordial	normal	0
20	1	B	dorsal	primordial	normal	primordial	abnormal	62.81
20	1	B	dorsal	primordial	normal	primordial	normal	79.67
20	1	B	dorsal	primordial	normal	primordial	normal	199.97
20	1	B	dorsal	primordial	normal	primordial	normal	0
20	1	B	dorsal	primordial	normal	primordial	abnormal	50.42
20	1	B	dorsal	primordial	normal	primordial	normal	73.94
20	1	B	dorsal	primordial	normal	primordial	normal	176.66
20	1	B	dorsal	primordial	abnormal	primordial	normal	62.81
20	1	B	dorsal	primordial	abnormal	primordial	normal	50.42
20	1	B	dorsal	primordial	abnormal	primordial	normal	0
20	1	B	dorsal	primordial	abnormal	primordial	normal	104.3
20	1	B	dorsal	primordial	normal	primordial	normal	79.67
20	1	B	dorsal	primordial	normal	primordial	normal	73.94
20	1	B	dorsal	primordial	normal	primordial	abnormal	0
20	1	B	dorsal	primordial	normal	primordial	normal	119.15
20	1	B	dorsal	primordial	normal	primordial	normal	199.97
20	1	B	dorsal	primordial	normal	primordial	normal	176.66
20	1	B	dorsal	primordial	normal	primordial	abnormal	104.3
20	1	B	dorsal	primordial	normal	primordial	normal	119.15
20	3	C	ventral	primordial	abnormal	primordial	normal	83.22
20	3	C	ventral	primordial	abnormal	transition	normal	142.85
20	3	C	ventral	primordial	normal	primordial	abnormal	83.22
20	3	C	ventral	primordial	normal	transition	normal	171.93
20	3	C	ventral	transition	normal	primordial	abnormal	142.85
20	3	C	ventral	transition	normal	primordial	normal	171.93
20	3	C	ventral	primordial	normal	primordial	normal	245.21
20	3	C	,	primordial	normal	primordial	normal	407.28
20	3	C	ventral	primordial	normal	primordial	normal	346.71
20	3	C	ventral	primordial	normal	primordial	normal	153.3
20	3	C	ventral	primordial	normal	primordial	normal	245.21
20	3	C	ventral	primordial	normal	primordial	normal	122.28
20	3	C	ventral	primordial	normal	primordial	normal	87.52
20	3	C	ventral	primordial	normal	primordial	normal	283.09
20	3	C	ventral	primordial	normal	primordial	normal	407.28
20	3	C	ventral	primordial	normal	primordial	normal	122.28
20	3	C	ventral	primordial	normal	primordial	normal	67.85
20	3	C	ventral	primordial	normal	primordial	normal	415.69
20	3	C	ventral	primordial	normal	primordial	normal	346.71
20	3	C	ventral	primordial	normal	primordial	normal	87.52
20	3	C	ventral	primordial	normal	primordial	normal	67.85
20	3	C	ventral	primordial	normal	primordial	normal	328.97
20	3	C	ventral	primordial	normal	primordial	normal	153.3
20	3	C	ventral	primordial	normal	primordial	normal	283.09
20	3	C	ventral	primordial	normal	primordial	normal	415.69
20	3	C	ventral	primordial	normal	primordial	normal	328.97
20	3	C	ventral	primordial	normal	primordial	normal	325.13
20	3	C	ventral	primordial	normal	primordial	normal	325.13
20	3	C	dorsal	primordial	normal	primordial	normal	101.12
20	3	C	dorsal	primordial	normal	primordial	normal	101.12
20	3	C	ventral	primary	normal	primary	normal	568.68
20	3	C	ventral	primary	normal	primary	normal	568.68
4	18	C	ventral	transition	normal	transition	normal	59.28
4	18	C	ventral	transition	normal	transition	abnormal	65.46
4	18	C	ventral	transition	normal	primordial	normal	60.11
4	18	C	ventral	transition	normal	primordial	normal	48.31
4	18	C	ventral	transition	normal	transition	abnormal	94.79
4	18	C	ventral	transition	normal	transition	normal	269.62
4	18	C	ventral	transition	normal	transition	normal	264.1
4	18	C	ventral	transition	normal	primordial	normal	294.38
4	18	C	ventral	transition	normal	primordial	normal	275.77
4	18	C	ventral	transition	normal	transition	normal	59.28
4	18	C	ventral	transition	normal	transition	abnormal	0
4	18	C	ventral	transition	normal	primordial	normal	24
4	18	C	ventral	transition	normal	primordial	normal	91.02
4	18	C	ventral	transition	normal	transition	abnormal	28.53
4	18	C	ventral	transition	normal	transition	normal	168.83
4	18	C	ventral	transition	normal	transition	normal	159.01
4	18	C	ventral	transition	normal	primordial	normal	189.82
4	18	C	ventral	transition	normal	primordial	normal	171.38
4	18	C	ventral	transition	abnormal	transition	normal	65.46
4	18	C	ventral	transition	abnormal	transition	normal	0
4	18	C	ventral	transition	abnormal	primordial	normal	0
4	18	C	ventral	transition	abnormal	primordial	normal	68.33
4	18	C	ventral	transition	abnormal	transition	abnormal	0
4	18	C	ventral	transition	abnormal	transition	normal	182.85
4	18	C	ventral	transition	abnormal	transition	normal	166.04
4	18	C	ventral	transition	abnormal	primordial	normal	199.58
4	18	C	ventral	transition	abnormal	primordial	normal	174.72
4	18	C	ventral	primordial	normal	transition	normal	60.11
4	18	C	ventral	primordial	normal	transition	normal	24
4	18	C	ventral	primordial	normal	transition	abnormal	0
4	18	C	ventral	primordial	normal	primordial	normal	41.71
4	18	C	ventral	primordial	normal	transition	abnormal	0
4	18	C	ventral	primordial	normal	transition	normal	210.66
4	18	C	ventral	primordial	normal	transition	normal	189.24
4	18	C	ventral	primordial	normal	primordial	normal	228.57
4	18	C	ventral	primordial	normal	primordial	normal	195.07
4	18	C	ventral	primordial	normal	transition	normal	48.31
4	18	C	ventral	primordial	normal	transition	normal	91.02
4	18	C	ventral	primordial	normal	transition	abnormal	68.33
4	18	C	ventral	primordial	normal	primordial	normal	41.71
4	18	C	ventral	primordial	normal	transition	abnormal	76.15
4	18	C	ventral	primordial	normal	transition	normal	288.61
4	18	C	ventral	primordial	normal	transition	normal	265.47
4	18	C	ventral	primordial	normal	primordial	normal	301.43
4	18	C	ventral	primordial	normal	primordial	normal	266.71
4	18	C	ventral	transition	abnormal	transition	normal	94.79
4	18	C	ventral	transition	abnormal	transition	normal	28.53
4	18	C	ventral	transition	abnormal	transition	abnormal	0
4	18	C	ventral	transition	abnormal	primordial	normal	0
4	18	C	ventral	transition	abnormal	primordial	normal	76.15
4	18	C	ventral	transition	abnormal	transition	normal	182.95
4	18	C	ventral	transition	abnormal	transition	normal	158.93
4	18	C	ventral	transition	abnormal	primordial	normal	194.35
4	18	C	ventral	transition	abnormal	primordial	normal	163.27
4	18	C	ventral	transition	normal	transition	normal	269.62
4	18	C	ventral	transition	normal	transition	normal	168.83
4	18	C	ventral	transition	normal	transition	abnormal	182.85
4	18	C	ventral	transition	normal	primordial	normal	210.66
4	18	C	ventral	transition	normal	primordial	normal	288.61
4	18	C	ventral	transition	normal	transition	abnormal	182.95
4	18	C	ventral	transition	normal	transition	normal	0
4	18	C	ventral	transition	normal	primordial	normal	0
4	18	C	ventral	transition	normal	primordial	normal	27.88
4	18	C	ventral	transition	normal	transition	normal	264.1
4	18	C	ventral	transition	normal	transition	normal	159.01
4	18	C	ventral	transition	normal	transition	abnormal	166.04
4	18	C	ventral	transition	normal	primordial	normal	189.24
4	18	C	ventral	transition	normal	primordial	normal	265.47
4	18	C	ventral	transition	normal	transition	abnormal	158.47
4	18	C	ventral	transition	normal	transition	normal	0
4	18	C	ventral	transition	normal	primordial	normal	0
4	18	C	ventral	transition	normal	primordial	normal	0
4	18	C	ventral	primordial	normal	transition	normal	294.38
4	18	C	ventral	primordial	normal	transition	normal	189.82
4	18	C	ventral	primordial	normal	transition	abnormal	199.58
4	18	C	ventral	primordial	normal	primordial	normal	288.57
4	18	C	ventral	primordial	normal	primordial	normal	301.43
4	18	C	ventral	primordial	normal	transition	abnormal	194.35
4	18	C	ventral	primordial	normal	transition	normal	0
4	18	C	ventral	primordial	normal	transition	normal	0
4	18	C	ventral	primordial	normal	primordial	normal	0
4	18	C	ventral	primordial	normal	transition	normal	275.77
4	18	C	ventral	primordial	normal	transition	normal	171.38
4	18	C	ventral	primordial	normal	transition	abnormal	174.72
4	18	C	ventral	primordial	normal	primordial	normal	195.07
4	18	C	ventral	primordial	normal	primordial	normal	266.71
4	18	C	ventral	primordial	normal	transition	abnormal	163.27
4	18	C	ventral	primordial	normal	transition	normal	27.88
4	18	C	ventral	primordial	normal	transition	normal	0
4	18	C	ventral	primordial	normal	primordial	normal	0
4	18	C	ventral	primordial	normal	transition	normal	48.18
4	18	C	ventral	primordial	normal	transition	abnormal	0
4	18	C	ventral	primordial	normal	primordial	normal	5.14
4	18	C	ventral	primordial	normal	transition	normal	41.08
4	18	C	ventral	primordial	normal	transition	normal	86.91
4	18	C	ventral	primordial	normal	primordial	normal	41.82
4	18	C	ventral	primordial	normal	primordial	normal	95.69
4	18	C	ventral	primordial	normal	primordial	normal	134.54
4	18	C	ventral	primordial	normal	transition	normal	304.33
4	18	C	ventral	primordial	normal	transition	abnormal	219.43
4	18	C	ventral	primordial	normal	transition	abnormal	244.42
4	18	C	ventral	primordial	normal	primordial	normal	241.97
4	18	C	ventral	primordial	normal	transition	normal	315.94
4	18	C	ventral	transition	normal	primordial	normal	48.18
4	18	C	ventral	transition	normal	transition	abnormal	65.55
4	18	C	ventral	transition	normal	primordial	normal	20.32
4	18	C	ventral	transition	normal	transition	normal	0
4	18	C	ventral	transition	normal	transition	normal	0
4	18	C	ventral	transition	normal	primordial	normal	34.36
4	18	C	ventral	transition	normal	primordial	normal	35.55
4	18	C	ventral	transition	normal	primordial	normal	58.08
4	18	C	ventral	transition	normal	transition	normal	231.16
4	18	C	ventral	transition	normal	transition	abnormal	254.79
4	18	C	ventral	transition	normal	transition	abnormal	24.19
4	18	C	ventral	transition	normal	primordial	normal	266.3
4	18	C	ventral	transition	normal	transition	normal	301.26
4	18	C	ventral	transition	abnormal	primordial	normal	0
4	18	C	ventral	transition	abnormal	transition	normal	65.55
4	18	C	ventral	transition	abnormal	primordial	normal	5.45
4	18	C	ventral	transition	abnormal	transition	normal	38.27
4	18	C	ventral	transition	abnormal	transition	normal	86.38
4	18	C	ventral	transition	abnormal	primordial	normal	29.34
4	18	C	ventral	transition	abnormal	primordial	normal	90.03
4	18	C	ventral	transition	abnormal	primordial	normal	127.74
4	18	C	ventral	transition	abnormal	transition	normal	299.64
4	18	C	ventral	transition	abnormal	transition	abnormal	192.33
4	18	C	ventral	transition	abnormal	transition	abnormal	217.7
4	18	C	ventral	transition	abnormal	primordial	normal	215.09
4	18	C	ventral	transition	abnormal	transition	normal	291.09
4	18	C	ventral	primordial	normal	primordial	normal	5.14
4	18	C	ventral	primordial	normal	transition	normal	20.32
4	18	C	ventral	primordial	normal	transition	abnormal	5045
4	18	C	ventral	primordial	normal	transition	normal	0
4	18	C	ventral	primordial	normal	transition	normal	43.72
4	18	C	ventral	primordial	normal	primordial	normal	0
4	18	C	ventral	primordial	normal	primordial	normal	54.21
4	18	C	ventral	primordial	normal	primordial	normal	91.92
4	18	C	ventral	primordial	normal	transition	normal	266.83
4	18	C	ventral	primordial	normal	transition	abnormal	207.5
4	18	C	ventral	primordial	normal	transition	abnormal	236.68
4	18	C	ventral	primordial	normal	primordial	normal	222.52
4	18	C	ventral	primordial	normal	transition	normal	286.86
4	18	C	ventral	primordial	normal	primordial	normal	41.08
4	18	C	ventral	primordial	normal	transition	normal	0
4	18	C	ventral	primordial	normal	transition	abnormal	38.27
4	18	C	ventral	primordial	normal	primordial	normal	0
4	18	C	ventral	primordial	normal	transition	normal	4.63
4	18	C	ventral	primordial	normal	primordial	normal	1.81
4	18	C	ventral	primordial	normal	primordial	normal	18.91
4	18	C	ventral	primordial	normal	primordial	normal	47.9
4	18	C	ventral	primordial	normal	transition	normal	221.71
4	18	C	ventral	primordial	normal	transition	abnormal	221.82
4	18	C	ventral	primordial	normal	transition	abnormal	248.72
4	18	C	ventral	primordial	normal	primordial	normal	230.11
4	18	C	ventral	primordial	normal	transition	normal	270
4	18	C	ventral	primordial	normal	primordial	normal	86.91
4	18	C	ventral	transition	normal	transition	normal	0
4	18	C	ventral	transition	normal	transition	abnormal	86.38
4	18	C	ventral	transition	normal	primordial	normal	43.72
4	18	C	ventral	transition	normal	primordial	normal	4.63
4	18	C	ventral	transition	normal	primordial	normal	40.83
4	18	C	ventral	transition	normal	primordial	normal	10.04
4	18	C	ventral	transition	normal	primordial	normal	23.63
4	18	C	ventral	transition	normal	transition	normal	187.92
4	18	C	ventral	transition	normal	transition	abnormal	257.14
4	18	C	ventral	transition	normal	transition	abnormal	288.03
4	18	C	ventral	transition	normal	primordial	normal	261.46
4	18	C	ventral	transition	normal	transition	normal	283.87
4	18	C	ventral	primordial	normal	primordial	normal	41.82
4	18	C	ventral	primordial	normal	transition	normal	34.36
4	18	C	ventral	primordial	normal	transition	abnormal	29.34
4	18	C	ventral	primordial	normal	primordial	normal	0
4	18	C	ventral	primordial	normal	primordial	normal	1.8
4	18	C	ventral	primordial	normal	transition	normal	40.83
4	18	C	ventral	primordial	normal	primordial	normal	23.6
4	18	C	ventral	primordial	normal	primordial	normal	66.58
4	18	C	ventral	primordial	normal	transition	normal	234.43
4	18	C	ventral	primordial	normal	transition	abnormal	193.19
4	18	C	ventral	primordial	normal	transition	abnormal	222.98
4	18	C	ventral	primordial	normal	primordial	normal	207.88
4	18	C	ventral	primordial	normal	transition	normal	264.61
4	18	C	ventral	primordial	normal	primordial	normal	95.69
4	18	C	ventral	primordial	normal	transition	normal	34.55
4	18	C	ventral	primordial	normal	transition	abnormal	90.03
4	18	C	ventral	primordial	normal	primordial	normal	54.21
4	18	C	ventral	primordial	normal	primordial	normal	18.91
4	18	C	ventral	primordial	normal	transition	normal	10.04
4	18	C	ventral	primordial	normal	primordial	normal	23.6
4	18	C	ventral	primordial	normal	primordial	normal	0
4	18	C	ventral	primordial	normal	transition	normal	173.48
4	18	C	ventral	primordial	normal	transition	abnormal	216.51
4	18	C	ventral	primordial	normal	transition	abnormal	245.13
4	18	C	ventral	primordial	normal	primordial	normal	213.84
4	18	C	ventral	primordial	normal	transition	normal	235.55
4	18	C	ventral	primordial	normal	primordial	normal	134.54
4	18	C	ventral	primordial	normal	transition	normal	58.08
4	18	C	ventral	primordial	normal	transition	abnormal	127.74
4	18	C	ventral	primordial	normal	primordial	normal	91.92
4	18	C	ventral	primordial	normal	primordial	normal	47.9
4	18	C	ventral	primordial	normal	transition	normal	23.63
4	18	C	ventral	primordial	normal	primordial	normal	66.58
4	18	C	ventral	primordial	normal	primordial	normal	0
4	18	C	ventral	primordial	normal	transition	normal	140.23
4	18	C	ventral	primordial	normal	transition	abnormal	240.79
4	18	C	ventral	primordial	normal	transition	abnormal	268.28
4	18	C	ventral	primordial	normal	primordial	normal	230.77
4	18	C	ventral	primordial	normal	transition	normal	235.26
4	18	C	ventral	transition	normal	primordial	normal	304.33
4	18	C	ventral	transition	normal	transition	normal	231.16
4	18	C	ventral	transition	normal	transition	abnormal	299.64
4	18	C	ventral	transition	normal	primordial	normal	266.83
4	18	C	ventral	transition	normal	primordial	normal	221.71
4	18	C	ventral	transition	normal	transition	normal	187.92
4	18	C	ventral	transition	normal	primordial	normal	234.43
4	18	C	ventral	transition	normal	primordial	normal	173.48
4	18	C	ventral	transition	normal	primordial	normal	140.23
4	18	C	ventral	transition	normal	transition	abnormal	339.67
4	18	C	ventral	transition	normal	transition	abnormal	359.75
4	18	C	ventral	transition	normal	primordial	normal	306.36
4	18	C	ventral	transition	normal	transition	normal	225.27
4	18	C	ventral	transition	abnormal	primordial	normal	219.43
4	18	C	ventral	transition	abnormal	transition	normal	254.79
4	18	C	ventral	transition	abnormal	transition	abnormal	192.33
4	18	C	ventral	transition	abnormal	primordial	normal	207.5
4	18	C	ventral	transition	abnormal	primordial	normal	221.82
4	18	C	ventral	transition	abnormal	transition	normal	257.14
4	18	C	ventral	transition	abnormal	primordial	normal	193.19
4	18	C	ventral	transition	abnormal	primordial	normal	216.51
4	18	C	ventral	transition	abnormal	primordial	normal	240.79
4	18	C	ventral	transition	abnormal	transition	normal	339.67
4	18	C	ventral	transition	abnormal	transition	abnormal	0
4	18	C	ventral	transition	abnormal	primordial	normal	0
4	18	C	ventral	transition	abnormal	transition	normal	143.71
4	18	C	ventral	transition	abnormal	primordial	normal	244.42
4	18	C	ventral	transition	abnormal	transition	normal	284.42
4	18	C	ventral	transition	abnormal	transition	abnormal	217.7
4	18	C	ventral	transition	abnormal	primordial	normal	236.68
4	18	C	ventral	transition	abnormal	primordial	normal	248.72
4	18	C	ventral	transition	abnormal	transition	normal	288.03
4	18	C	ventral	transition	abnormal	primordial	normal	222.98
4	18	C	ventral	transition	abnormal	primordial	normal	245.13
4	18	C	ventral	transition	abnormal	primordial	normal	268.28
4	18	C	ventral	transition	abnormal	transition	normal	359.75
4	18	C	ventral	transition	abnormal	transition	abnormal	0
4	18	C	ventral	transition	abnormal	primordial	normal	4.54
4	18	C	ventral	transition	abnormal	transition	normal	157.73
4	18	C	ventral	primordial	normal	primordial	normal	241.97
4	18	C	ventral	primordial	normal	transition	normal	266.3
4	18	C	ventral	primordial	normal	transition	abnormal	215.09
4	18	C	ventral	primordial	normal	primordial	normal	222.52
4	18	C	ventral	primordial	normal	primordial	normal	230.11
4	18	C	ventral	primordial	normal	transition	normal	261.46
4	18	C	ventral	primordial	normal	primordial	normal	207.88
4	18	C	ventral	primordial	normal	primordial	normal	213.84
4	18	C	ventral	primordial	normal	primordial	normal	230.77
4	18	C	ventral	primordial	normal	transition	normal	306.36
4	18	C	ventral	primordial	normal	transition	abnormal	0
4	18	C	ventral	primordial	normal	transition	abnormal	4.54
4	18	C	ventral	primordial	normal	transition	normal	104.3
4	18	C	ventral	transition	normal	primordial	normal	315.94
4	18	C	ventral	transition	normal	transition	normal	301.26
4	18	C	ventral	transition	normal	transition	abnormal	291009
4	18	C	ventral	transition	normal	primordial	normal	286.86
4	18	C	ventral	transition	normal	primordial	normal	270
4	18	C	ventral	transition	normal	transition	normal	283.87
4	18	C	ventral	transition	normal	primordial	normal	264.61
4	18	C	ventral	transition	normal	primordial	normal	235.55
4	18	C	ventral	transition	normal	primordial	normal	235.26
4	18	C	ventral	transition	normal	transition	normal	225.97
4	18	C	ventral	transition	normal	transition	abnormal	143.71
4	18	C	ventral	transition	normal	transition	abnormal	157.43
4	18	C	ventral	transition	normal	primordial	normal	104.3
4	18	C	ventral	primordial	abnormal	primordial	normal	99.13
4	18	C	ventral	primordial	abnormal	primordial	normal	118.63
4	18	C	ventral	primordial	abnormal	primordial	normal	16.76
4	18	C	ventral	primordial	abnormal	transition	abnormal	137.23
4	18	C	ventral	primordial	abnormal	transition	abnormal	44.77
4	18	C	ventral	primordial	abnormal	primordial	abnormal	224.18
4	18	C	ventral	primordial	abnormal	transition	abnormal	254.9
4	18	C	ventral	primordial	abnormal	primordial	normal	198.7
4	18	C	ventral	primordial	abnormal	transition	normal	171.77
4	18	C	ventral	primordial	abnormal	transition	abnormal	167.62
4	18	C	ventral	primordial	abnormal	transition	abnormal	194.24
4	18	C	ventral	primordial	abnormal	primordial	normal	218.85
4	18	C	ventral	primordial	abnormal	transition	abnormal	213.96
4	18	C	ventral	primordial	abnormal	primordial	normal	287.06
4	18	C	ventral	primordial	abnormal	primordial	abnormal	309.84
4	18	C	ventral	primordial	abnormal	primordial	normal	295.12
4	18	C	ventral	primordial	abnormal	transition	normal	311.06
4	18	C	ventral	primordial	abnormal	transition	normal	342.74
4	18	C	ventral	primordial	abnormal	transition	normal	320.12
4	18	C	ventral	primordial	abnormal	transition	abnormal	317.16
4	18	C	ventral	primordial	abnormal	transition	abnormal	354.56
4	18	C	ventral	primordial	abnormal	primordial	abnormal	390.09
4	18	C	ventral	primordial	abnormal	transition	abnormal	432.2
4	18	C	ventral	primordial	normal	primordial	abnormal	99.13
4	18	C	ventral	primordial	normal	primordial	normal	0
4	18	C	ventral	primordial	normal	primordial	normal	85.12
4	18	C	ventral	primordial	normal	transition	abnormal	290.03
4	18	C	ventral	primordial	normal	transition	abnormal	99.34
4	18	C	ventral	primordial	normal	primordial	abnormal	119.51
4	18	C	ventral	primordial	normal	transition	abnormal	149.83
4	18	C	ventral	primordial	normal	primordial	normal	153.65
4	18	C	ventral	primordial	normal	transition	normal	157.78
4	18	C	ventral	primordial	normal	transition	abnormal	214.74
4	18	C	ventral	primordial	normal	transition	abnormal	236.08
4	18	C	ventral	primordial	normal	primordial	normal	238.25
4	18	C	ventral	primordial	normal	transition	abnormal	214.76
4	18	C	ventral	primordial	normal	primordial	normal	402.88
4	18	C	ventral	primordial	normal	primordial	abnormal	417.31
4	18	C	ventral	primordial	normal	primordial	normal	385.84
4	18	C	ventral	primordial	normal	transition	normal	388.9
4	18	C	ventral	primordial	normal	transition	normal	411.46
4	18	C	ventral	primordial	normal	transition	normal	367.81
4	18	C	ventral	primordial	normal	transition	abnormal	350.86
4	18	C	ventral	primordial	normal	transition	abnormal	409.22
4	18	C	ventral	primordial	normal	primordial	abnormal	449.29
4	18	C	ventral	primordial	normal	transition	abnormal	472.05
4	18	C	ventral	primordial	normal	primordial	abnormal	118.63
4	18	C	ventral	primordial	normal	primordial	normal	0
4	18	C	ventral	primordial	normal	primordial	normal	83.87
4	18	C	ventral	primordial	normal	transition	abnormal	292.8
4	18	C	ventral	primordial	normal	transition	abnormal	101.5
4	18	C	ventral	primordial	normal	primordial	abnormal	79.51
4	18	C	ventral	primordial	normal	transition	abnormal	113.03
4	18	C	ventral	primordial	normal	primordial	normal	128.9
4	18	C	ventral	primordial	normal	transition	normal	132.73
4	18	C	ventral	primordial	normal	transition	abnormal	193.79
4	18	C	ventral	primordial	normal	transition	abnormal	215.62
4	18	C	ventral	primordial	normal	primordial	normal	221.35
4	18	C	ventral	primordial	normal	transition	abnormal	195.14
4	18	C	ventral	primordial	normal	primordial	normal	394.81
4	18	C	ventral	primordial	normal	primordial	abnormal	409.73
4	18	C	ventral	primordial	normal	primordial	normal	375.81
4	18	C	ventral	primordial	normal	transition	normal	379.27
4	18	C	ventral	primordial	normal	transition	normal	395.4
4	18	C	ventral	primordial	normal	transition	normal	352.55
4	18	C	ventral	primordial	normal	transition	abnormal	330.71
4	18	C	ventral	primordial	normal	transition	abnormal	396.53
4	18	C	ventral	primordial	normal	primordial	abnormal	429.32
4	18	C	ventral	primordial	normal	transition	abnormal	450.12
4	18	C	ventral	primordial	normal	primordial	abnormal	16.76
4	18	C	ventral	primordial	normal	primordial	normal	85.12
4	18	C	ventral	primordial	normal	primordial	normal	83.87
4	18	C	ventral	primordial	normal	transition	abnormal	170
4	18	C	ventral	primordial	normal	transition	abnormal	0
4	18	C	ventral	primordial	normal	primordial	abnormal	182.31
4	18	C	ventral	primordial	normal	transition	abnormal	210.59
4	18	C	ventral	primordial	normal	primordial	normal	141.6
4	18	C	ventral	primordial	normal	transition	normal	118.34
4	18	C	ventral	primordial	normal	transition	abnormal	122.85
4	18	C	ventral	primordial	normal	transition	abnormal	149.15
4	18	C	ventral	primordial	normal	primordial	normal	169.99
4	18	C	ventral	primordial	normal	transition	abnormal	163.67
4	18	C	ventral	primordial	normal	primordial	normal	275.7
4	18	C	ventral	primordial	normal	primordial	abnormal	302.65
4	18	C	ventral	primordial	normal	primordial	normal	272.12
4	18	C	ventral	primordial	normal	transition	normal	282.92
4	18	C	ventral	primordial	normal	transition	normal	309.65
4	18	C	ventral	primordial	normal	transition	normal	382.2
4	18	C	ventral	primordial	normal	transition	abnormal	269.08
4	18	C	ventral	primordial	normal	transition	abnormal	313.57
4	18	C	ventral	primordial	normal	primordial	abnormal	352.32
4	18	C	ventral	primordial	normal	transition	abnormal	388.99
4	18	C	ventral	transition	abnormal	primordial	abnormal	137.23
4	18	C	ventral	transition	abnormal	primordial	normal	290.03
4	18	C	ventral	transition	abnormal	primordial	normal	292.8
4	18	C	ventral	transition	abnormal	primordial	normal	170
4	18	C	ventral	transition	abnormal	transition	abnormal	153.68
4	18	C	ventral	transition	abnormal	primordial	abnormal	380.5
4	18	C	ventral	transition	abnormal	transition	abnormal	407.03
4	18	C	ventral	transition	abnormal	primordial	normal	313.96
4	18	C	ventral	transition	abnormal	transition	normal	266.44
4	18	C	ventral	transition	abnormal	transition	abnormal	187.91
4	18	C	ventral	transition	abnormal	transition	abnormal	211.49
4	18	C	ventral	transition	abnormal	primordial	normal	253.73
4	18	C	ventral	transition	abnormal	transition	abnormal	273.91
4	18	C	ventral	transition	abnormal	primordial	normal	163.45
4	18	C	ventral	transition	abnormal	primordial	abnormal	202.21
4	18	C	ventral	transition	abnormal	primordial	normal	198.17
4	18	C	ventral	transition	abnormal	transition	normal	229.8
4	18	C	ventral	transition	abnormal	transition	normal	268.94
4	18	C	ventral	transition	abnormal	transition	normal	290.51
4	18	C	ventral	transition	abnormal	transition	abnormal	305.01
4	18	C	ventral	transition	abnormal	transition	abnormal	298.81
4	18	C	ventral	transition	abnormal	primordial	abnormal	322.95
4	18	C	ventral	transition	abnormal	transition	abnormal	389.01
4	18	C	ventral	transition	abnormal	primordial	abnormal	44.77
4	18	C	ventral	transition	abnormal	primordial	normal	99.34
4	18	C	ventral	transition	abnormal	primordial	normal	101.5
4	18	C	ventral	transition	abnormal	primordial	normal	0
4	18	C	ventral	transition	abnormal	transition	abnormal	153.68
4	18	C	ventral	transition	abnormal	primordial	abnormal	171.53
4	18	C	ventral	transition	abnormal	transition	abnormal	197.58
4	18	C	ventral	transition	abnormal	primordial	normal	118.83
4	18	C	ventral	transition	abnormal	transition	normal	96.51
4	18	C	ventral	transition	abnormal	transition	abnormal	88.64
4	18	C	ventral	transition	abnormal	transition	abnormal	113.65
4	18	C	ventral	transition	abnormal	primordial	normal	138.25
4	18	C	ventral	transition	abnormal	transition	abnormal	133.61
4	18	C	ventral	transition	abnormal	primordial	normal	247.33
4	18	C	ventral	transition	abnormal	primordial	abnormal	267.93
4	18	C	ventral	transition	abnormal	primordial	normal	240.46
4	18	C	ventral	transition	abnormal	transition	normal	253.26
4	18	C	ventral	transition	abnormal	transition	normal	276.13
4	18	C	ventral	transition	abnormal	transition	normal	248.86
4	18	C	ventral	transition	abnormal	transition	abnormal	240.68
4	18	C	ventral	transition	abnormal	transition	abnormal	286.41
4	18	C	ventral	transition	abnormal	primordial	abnormal	321.57
4	18	C	ventral	transition	abnormal	transition	abnormal	355.86
4	18	C	ventral	primordial	abnormal	primordial	abnormal	224.18
4	18	C	ventral	primordial	abnormal	primordial	normal	119.51
4	18	C	ventral	primordial	abnormal	primordial	normal	79.51
4	18	C	ventral	primordial	abnormal	primordial	normal	182.31
4	18	C	ventral	primordial	abnormal	transition	abnormal	380.5
4	18	C	ventral	primordial	abnormal	transition	abnormal	171.53
4	18	C	ventral	primordial	abnormal	transition	abnormal	0
4	18	C	ventral	primordial	abnormal	primordial	normal	74.84
4	18	C	ventral	primordial	abnormal	transition	normal	106.93
4	18	C	ventral	primordial	abnormal	transition	abnormal	211.41
4	18	C	ventral	primordial	abnormal	transition	abnormal	214.26
4	18	C	ventral	primordial	abnormal	primordial	normal	203.97
4	18	C	ventral	primordial	abnormal	transition	abnormal	178.07
4	18	C	ventral	primordial	abnormal	primordial	normal	433.26
4	18	C	ventral	primordial	abnormal	primordial	abnormal	444.53
4	18	C	ventral	primordial	abnormal	primordial	normal	402.74
4	18	C	ventral	primordial	abnormal	transition	normal	393.93
4	18	C	ventral	primordial	abnormal	transition	normal	400.06
4	18	C	ventral	primordial	abnormal	transition	normal	334.25
4	18	C	ventral	primordial	abnormal	transition	abnormal	310.63
4	18	C	ventral	primordial	abnormal	transition	abnormal	383.5
4	18	C	ventral	primordial	abnormal	primordial	abnormal	418.33
4	18	C	ventral	primordial	abnormal	transition	abnormal	421.8
4	18	C	ventral	transition	abnormal	primordial	abnormal	254.9
4	18	C	ventral	transition	abnormal	primordial	normal	149.83
4	18	C	ventral	transition	abnormal	primordial	normal	113.03
4	18	C	ventral	transition	abnormal	primordial	normal	210.59
4	18	C	ventral	transition	abnormal	transition	abnormal	407.03
4	18	C	ventral	transition	abnormal	transition	abnormal	197.58
4	18	C	ventral	transition	abnormal	primordial	abnormal	0
4	18	C	ventral	transition	abnormal	primordial	normal	75.23
4	18	C	ventral	transition	abnormal	transition	normal	117.91
4	18	C	ventral	transition	abnormal	transition	abnormal	220.13
4	18	C	ventral	transition	abnormal	transition	abnormal	223.26
4	18	C	ventral	transition	abnormal	primordial	normal	213.55
4	18	C	ventral	transition	abnormal	transition	abnormal	174.17
4	18	C	ventral	transition	abnormal	primordial	normal	448.15
4	18	C	ventral	transition	abnormal	primordial	abnormal	455.74
4	18	C	ventral	transition	abnormal	primordial	normal	407.68
4	18	C	ventral	transition	abnormal	transition	normal	402.24
4	18	C	ventral	transition	abnormal	transition	normal	397.21
4	18	C	ventral	transition	abnormal	transition	normal	339.4
4	18	C	ventral	transition	abnormal	transition	abnormal	312.78
4	18	C	ventral	transition	abnormal	transition	abnormal	387.44
4	18	C	ventral	transition	abnormal	primordial	abnormal	424.99
4	18	C	ventral	transition	abnormal	transition	abnormal	420.65
4	18	C	ventral	primordial	normal	primordial	abnormal	198.7
4	18	C	ventral	primordial	normal	primordial	normal	99.34
4	18	C	ventral	primordial	normal	primordial	normal	101.5
4	18	C	ventral	primordial	normal	primordial	normal	0
4	18	C	ventral	primordial	normal	transition	abnormal	153.68
4	18	C	ventral	primordial	normal	transition	abnormal	118.53
4	18	C	ventral	primordial	normal	primordial	abnormal	74.84
4	18	C	ventral	primordial	normal	transition	abnormal	75.23
4	18	C	ventral	primordial	normal	transition	normal	0
4	18	C	ventral	primordial	normal	transition	abnormal	100.14
4	18	C	ventral	primordial	normal	transition	abnormal	106.49
4	18	C	ventral	primordial	normal	primordial	normal	91.06
4	18	C	ventral	primordial	normal	transition	abnormal	60.19
4	18	C	ventral	primordial	normal	primordial	normal	326.9
4	18	C	ventral	primordial	normal	primordial	abnormal	336.95
4	18	C	ventral	primordial	normal	primordial	normal	239.26
4	18	C	ventral	primordial	normal	transition	normal	286.6
4	18	C	ventral	primordial	normal	transition	normal	284.98
4	18	C	ventral	primordial	normal	transition	normal	220.14
4	18	C	ventral	primordial	normal	transition	abnormal	193.93
4	18	C	ventral	primordial	normal	transition	abnormal	265.5
4	18	C	ventral	primordial	normal	primordial	abnormal	307.84
4	18	C	ventral	primordial	normal	transition	abnormal	310.41
4	18	C	ventral	transition	normal	primordial	abnormal	171.77
4	18	C	ventral	transition	normal	primordial	normal	157.78
4	18	C	ventral	transition	normal	primordial	normal	132.73
4	18	C	ventral	transition	normal	primordial	normal	118.34
4	18	C	ventral	transition	normal	transition	abnormal	226.44
4	18	C	ventral	transition	normal	transition	abnormal	96.51
4	18	C	ventral	transition	normal	primordial	abnormal	171.53
4	18	C	ventral	transition	normal	transition	abnormal	117.91
4	18	C	ventral	transition	normal	primordial	normal	0
4	18	C	ventral	transition	normal	transition	abnormal	42.6
4	18	C	ventral	transition	normal	transition	abnormal	55.22
4	18	C	ventral	transition	normal	primordial	normal	46.92
4	18	C	ventral	transition	normal	transition	abnormal	24.96
4	18	C	ventral	transition	normal	primordial	normal	279.68
4	18	C	ventral	transition	normal	primordial	abnormal	280.63
4	18	C	ventral	transition	normal	primordial	normal	239.5
4	18	C	ventral	transition	normal	transition	normal	232.58
4	18	C	ventral	transition	normal	transition	normal	237.75
4	18	C	ventral	transition	normal	transition	normal	180.05
4	18	C	ventral	transition	normal	transition	abnormal	157.6
4	18	C	ventral	transition	normal	transition	abnormal	232.01
4	18	C	ventral	transition	normal	primordial	abnormal	266.37
4	18	C	ventral	transition	normal	transition	abnormal	281.38
4	18	C	ventral	transition	abnormal	primordial	abnormal	167.62
4	18	C	ventral	transition	abnormal	primordial	normal	214.74
4	18	C	ventral	transition	abnormal	primordial	normal	193.79
4	18	C	ventral	transition	abnormal	primordial	normal	122.85
4	18	C	ventral	transition	abnormal	transition	abnormal	187.91
4	18	C	ventral	transition	abnormal	transition	abnormal	88.64
4	18	C	ventral	transition	abnormal	primordial	abnormal	211.41
4	18	C	ventral	transition	abnormal	transition	abnormal	220.13
4	18	C	ventral	transition	abnormal	primordial	normal	100.14
4	18	C	ventral	transition	abnormal	transition	normal	42.6
4	18	C	ventral	transition	abnormal	transition	abnormal	0
4	18	C	ventral	transition	abnormal	primordial	normal	14.37
4	18	C	ventral	transition	abnormal	transition	abnormal	20.42
4	18	C	ventral	transition	abnormal	primordial	normal	174.45
4	18	C	ventral	transition	abnormal	primordial	abnormal	176.79
4	18	C	ventral	transition	abnormal	primordial	normal	139.1
4	18	C	ventral	transition	abnormal	transition	normal	135.28
4	18	C	ventral	transition	abnormal	transition	normal	152.83
4	18	C	ventral	transition	abnormal	transition	normal	123.32
4	18	C	ventral	transition	abnormal	transition	abnormal	114.07
4	18	C	ventral	transition	abnormal	transition	abnormal	159.95
4	18	C	ventral	transition	abnormal	primordial	abnormal	198.06
4	18	C	ventral	transition	abnormal	transition	abnormal	233.78
4	18	C	ventral	transition	abnormal	primordial	abnormal	194.24
4	18	C	ventral	transition	abnormal	primordial	normal	236.08
4	18	C	ventral	transition	abnormal	primordial	normal	215.62
4	18	C	ventral	transition	abnormal	primordial	normal	149.15
4	18	C	ventral	transition	abnormal	transition	abnormal	211.49
4	18	C	ventral	transition	abnormal	transition	abnormal	113.65
4	18	C	ventral	transition	abnormal	primordial	abnormal	214.26
4	18	C	ventral	transition	abnormal	transition	abnormal	223.26
4	18	C	ventral	transition	abnormal	primordial	normal	106.49
4	18	C	ventral	transition	abnormal	transition	normal	55.22
4	18	C	ventral	transition	abnormal	transition	abnormal	0
4	18	C	ventral	transition	abnormal	primordial	normal	0
4	18	C	ventral	transition	abnormal	transition	abnormal	24.06
4	18	C	ventral	transition	abnormal	primordial	normal	175.68
4	18	C	ventral	transition	abnormal	primordial	abnormal	181.88
4	18	C	ventral	transition	abnormal	primordial	normal	136.73
4	18	C	ventral	transition	abnormal	transition	normal	131.72
4	18	C	ventral	transition	abnormal	transition	normal	138.28
4	18	C	ventral	transition	abnormal	transition	normal	94.03
4	18	C	ventral	transition	abnormal	transition	abnormal	83.26
4	18	C	ventral	transition	abnormal	transition	abnormal	137.08
4	18	C	ventral	transition	abnormal	primordial	abnormal	181.13
4	18	C	ventral	transition	abnormal	transition	abnormal	199.53
4	18	C	ventral	primordial	normal	primordial	abnormal	218.85
4	18	C	ventral	primordial	normal	primordial	normal	238.25
4	18	C	ventral	primordial	normal	primordial	normal	221.35
4	18	C	ventral	primordial	normal	primordial	normal	169.99
4	18	C	ventral	primordial	normal	transition	abnormal	253.73
4	18	C	ventral	primordial	normal	transition	abnormal	138.25
4	18	C	ventral	primordial	normal	primordial	abnormal	203.97
4	18	C	ventral	primordial	normal	transition	abnormal	213.55
4	18	C	ventral	primordial	normal	primordial	normal	91.06
4	18	C	ventral	primordial	normal	transition	normal	46.92
4	18	C	ventral	primordial	normal	transition	abnormal	14.37
4	18	C	ventral	primordial	normal	transition	abnormal	0
4	18	C	ventral	primordial	normal	transition	abnormal	0
4	18	C	ventral	primordial	normal	primordial	normal	201.72
4	18	C	ventral	primordial	normal	primordial	abnormal	200.19
4	18	C	ventral	primordial	normal	primordial	normal	155.22
4	18	C	ventral	primordial	normal	transition	normal	138.01
4	18	C	ventral	primordial	normal	transition	normal	137.56
4	18	C	ventral	primordial	normal	transition	normal	80
4	18	C	ventral	primordial	normal	transition	abnormal	63.48
4	18	C	ventral	primordial	normal	transition	abnormal	131.35
4	18	C	ventral	primordial	normal	primordial	abnormal	176.5
4	18	C	ventral	primordial	normal	transition	abnormal	187.55
4	18	C	ventral	transition	abnormal	primordial	abnormal	213.96
4	18	C	ventral	transition	abnormal	primordial	normal	214.76
4	18	C	ventral	transition	abnormal	primordial	normal	195.14
4	18	C	ventral	transition	abnormal	primordial	normal	163.67
4	18	C	ventral	transition	abnormal	transition	abnormal	273.91
4	18	C	ventral	transition	abnormal	transition	abnormal	133.61
4	18	C	ventral	transition	abnormal	primordial	abnormal	178.07
4	18	C	ventral	transition	abnormal	transition	abnormal	174.17
4	18	C	ventral	transition	abnormal	primordial	normal	60.19
4	18	C	ventral	transition	abnormal	transition	normal	24.96
4	18	C	ventral	transition	abnormal	transition	abnormal	20.42
4	18	C	ventral	transition	abnormal	transition	abnormal	24.06
4	18	C	ventral	transition	abnormal	primordial	normal	0
4	18	C	ventral	transition	abnormal	primordial	normal	243.66
4	18	C	ventral	transition	abnormal	primordial	abnormal	249.88
4	18	C	ventral	transition	abnormal	primordial	normal	203.98
4	18	C	ventral	transition	abnormal	transition	normal	187.47
4	18	C	ventral	transition	abnormal	transition	normal	189.21
4	18	C	ventral	transition	abnormal	transition	normal	132.81
4	18	C	ventral	transition	abnormal	transition	abnormal	110.46
4	18	C	ventral	transition	abnormal	transition	abnormal	181.45
4	18	C	ventral	transition	abnormal	primordial	abnormal	223.93
4	18	C	ventral	transition	abnormal	transition	abnormal	223.71
4	18	C	ventral	primordial	normal	primordial	abnormal	287.06
4	18	C	ventral	primordial	normal	primordial	normal	402.88
4	18	C	ventral	primordial	normal	primordial	normal	394.81
4	18	C	ventral	primordial	normal	primordial	normal	275.7
4	18	C	ventral	primordial	normal	transition	abnormal	163.45
4	18	C	ventral	primordial	normal	transition	abnormal	247.33
4	18	C	ventral	primordial	normal	primordial	abnormal	433.26
4	18	C	ventral	primordial	normal	transition	abnormal	448.15
4	18	C	ventral	primordial	normal	primordial	normal	326.9
4	18	C	ventral	primordial	normal	transition	normal	279.68
4	18	C	ventral	primordial	normal	transition	abnormal	174.45
4	18	C	ventral	primordial	normal	transition	abnormal	175.68
4	18	C	ventral	primordial	normal	primordial	normal	201.72
4	18	C	ventral	primordial	normal	transition	abnormal	243.66
4	18	C	ventral	primordial	normal	primordial	abnormal	1.85
4	18	C	ventral	primordial	normal	primordial	normal	10.01
4	18	C	ventral	primordial	normal	transition	normal	48.58
4	18	C	ventral	primordial	normal	transition	normal	86.86
4	18	C	ventral	primordial	normal	transition	normal	152.91
4	18	C	ventral	primordial	normal	transition	abnormal	184.26
4	18	C	ventral	primordial	normal	transition	abnormal	135.79
4	18	C	ventral	primordial	normal	primordial	abnormal	147.12
4	18	C	ventral	primordial	normal	transition	abnormal	219.61
4	18	C	ventral	primordial	abnormal	primordial	abnormal	309.84
4	18	C	ventral	primordial	abnormal	primordial	normal	417.31
4	18	C	ventral	primordial	abnormal	primordial	normal	409.73
4	18	C	ventral	primordial	abnormal	primordial	normal	302.65
4	18	C	ventral	primordial	abnormal	transition	abnormal	202.21
4	18	C	ventral	primordial	abnormal	transition	abnormal	267.93
4	18	C	ventral	primordial	abnormal	primordial	abnormal	444.53
4	18	C	ventral	primordial	abnormal	transition	abnormal	455.74
4	18	C	ventral	primordial	abnormal	primordial	normal	336.95
4	18	C	ventral	primordial	abnormal	transition	normal	280.63
4	18	C	ventral	primordial	abnormal	transition	abnormal	176.79
4	18	C	ventral	primordial	abnormal	transition	abnormal	181.88
4	18	C	ventral	primordial	abnormal	primordial	normal	200.19
4	18	C	ventral	primordial	abnormal	transition	abnormal	249.88
4	18	C	ventral	primordial	abnormal	primordial	abnormal	1.85
4	18	C	ventral	primordial	abnormal	primordial	normal	0
4	18	C	ventral	primordial	abnormal	transition	normal	29.05
4	18	C	ventral	primordial	abnormal	transition	normal	62.86
4	18	C	ventral	primordial	abnormal	transition	normal	142.19
4	18	C	ventral	primordial	abnormal	transition	abnormal	177.67
4	18	C	ventral	primordial	abnormal	transition	abnormal	116.67
4	18	C	ventral	primordial	abnormal	primordial	abnormal	114.64
4	18	C	ventral	primordial	abnormal	transition	abnormal	196.32
4	18	C	ventral	primordial	normal	primordial	abnormal	295.12
4	18	C	ventral	primordial	normal	primordial	normal	385.84
4	18	C	ventral	primordial	normal	primordial	normal	375.81
4	18	C	ventral	primordial	normal	primordial	normal	272.12
4	18	C	ventral	primordial	normal	transition	abnormal	198.17
4	18	C	ventral	primordial	normal	transition	abnormal	240.46
4	18	C	ventral	primordial	normal	primordial	abnormal	402.74
4	18	C	ventral	primordial	normal	transition	abnormal	407.68
4	18	C	ventral	primordial	normal	primordial	normal	293.26
4	18	C	ventral	primordial	normal	transition	normal	239.5
4	18	C	ventral	primordial	normal	transition	abnormal	139.1
4	18	C	ventral	primordial	normal	transition	abnormal	136.73
4	18	C	ventral	primordial	normal	primordial	normal	155.22
4	18	C	ventral	primordial	normal	transition	abnormal	203.98
4	18	C	ventral	primordial	normal	primordial	abnormal	10.01
4	18	C	ventral	primordial	normal	primordial	abnormal	0
4	18	C	ventral	primordial	normal	transition	normal	0
4	18	C	ventral	primordial	normal	transition	normal	39.33
4	18	C	ventral	primordial	normal	transition	normal	95.29
4	18	C	ventral	primordial	normal	transition	abnormal	126.56
4	18	C	ventral	primordial	normal	transition	abnormal	79.35
4	18	C	ventral	primordial	normal	primordial	abnormal	91.13
4	18	C	ventral	primordial	normal	transition	abnormal	166.65
4	18	C	ventral	transition	normal	primordial	abnormal	311.06
4	18	C	ventral	transition	normal	primordial	normal	388.9
4	18	C	ventral	transition	normal	primordial	normal	379.27
4	18	C	ventral	transition	normal	primordial	normal	282.92
4	18	C	ventral	transition	normal	transition	abnormal	229.8
4	18	C	ventral	transition	normal	transition	abnormal	253.26
4	18	C	ventral	transition	normal	primordial	abnormal	393.93
4	18	C	ventral	transition	normal	transition	abnormal	402.24
4	18	C	ventral	transition	normal	primordial	normal	286.6
4	18	C	ventral	transition	normal	transition	normal	232.58
4	18	C	ventral	transition	normal	transition	abnormal	135.28
4	18	C	ventral	transition	normal	transition	abnormal	223.26
4	18	C	ventral	transition	normal	primordial	normal	138.01
4	18	C	ventral	transition	normal	transition	abnormal	187.47
4	18	C	ventral	transition	normal	primordial	abnormal	48.58
4	18	C	ventral	transition	normal	primordial	abnormal	29.05
4	18	C	ventral	transition	normal	primordial	normal	0
4	18	C	ventral	transition	normal	transition	normal	0
4	18	C	ventral	transition	normal	transition	normal	58.45
4	18	C	ventral	transition	normal	transition	abnormal	101.63
4	18	C	ventral	transition	normal	transition	abnormal	40.19
4	18	C	ventral	transition	normal	primordial	abnormal	50.99
4	18	C	ventral	transition	normal	transition	abnormal	130.06
4	18	C	ventral	transition	normal	primordial	abnormal	342.74
4	18	C	ventral	transition	normal	primordial	normal	411.46
4	18	C	ventral	transition	normal	primordial	normal	395.4
4	18	C	ventral	transition	normal	primordial	normal	309.65
4	18	C	ventral	transition	normal	transition	abnormal	268.94
4	18	C	ventral	transition	normal	transition	abnormal	276.13
4	18	C	ventral	transition	normal	primordial	abnormal	400.06
4	18	C	ventral	transition	normal	transition	abnormal	397.21
4	18	C	ventral	transition	normal	primordial	normal	284.98
4	18	C	ventral	transition	normal	transition	normal	237.75
4	18	C	ventral	transition	normal	transition	abnormal	152.83
4	18	C	ventral	transition	normal	transition	abnormal	138.28
4	18	C	ventral	transition	normal	primordial	normal	137.56
4	18	C	ventral	transition	normal	transition	abnormal	189.21
4	18	C	ventral	transition	normal	primordial	abnormal	86.86
4	18	C	ventral	transition	normal	primordial	abnormal	62.86
4	18	C	ventral	transition	normal	primordial	normal	39.33
4	18	C	ventral	transition	normal	transition	normal	0
4	18	C	ventral	transition	normal	transition	normal	35.19
4	18	C	ventral	transition	normal	transition	abnormal	74.09
4	18	C	ventral	transition	normal	transition	abnormal	2.61
4	18	C	ventral	transition	normal	primordial	abnormal	11.11
4	18	C	ventral	transition	normal	transition	abnormal	92.45
4	18	C	ventral	transition	normal	primordial	abnormal	320.12
4	18	C	ventral	transition	normal	primordial	normal	367.81
4	18	C	ventral	transition	normal	primordial	normal	352.55
4	18	C	ventral	transition	normal	primordial	normal	382.2
4	18	C	ventral	transition	normal	transition	abnormal	290.51
4	18	C	ventral	transition	normal	transition	abnormal	248.89
4	18	C	ventral	transition	normal	primordial	abnormal	334.25
4	18	C	ventral	transition	normal	transition	abnormal	339.4
4	18	C	ventral	transition	normal	primordial	normal	220.14
4	18	C	ventral	transition	normal	transition	normal	180.05
4	18	C	ventral	transition	normal	transition	abnormal	123.32
4	18	C	ventral	transition	normal	transition	abnormal	94.03
4	18	C	ventral	transition	normal	primordial	normal	80
4	18	C	ventral	transition	normal	transition	abnormal	132.81
4	18	C	ventral	transition	normal	primordial	abnormal	152.91
4	18	C	ventral	transition	normal	primordial	abnormal	142.19
4	18	C	ventral	transition	normal	primordial	normal	95.29
4	18	C	ventral	transition	normal	transition	normal	58.45
4	18	C	ventral	transition	normal	transition	normal	35.19
4	18	C	ventral	transition	normal	transition	abnormal	0
4	18	C	ventral	transition	normal	transition	abnormal	4.14
4	18	C	ventral	transition	normal	primordial	abnormal	45.29
4	18	C	ventral	transition	normal	transition	abnormal	77.78
4	18	C	ventral	transition	abnormal	primordial	abnormal	317.16
4	18	C	ventral	transition	abnormal	primordial	normal	350.86
4	18	C	ventral	transition	abnormal	primordial	normal	330.71
4	18	C	ventral	transition	abnormal	primordial	normal	269.08
4	18	C	ventral	transition	abnormal	transition	abnormal	305.01
4	18	C	ventral	transition	abnormal	transition	abnormal	240.68
4	18	C	ventral	transition	abnormal	primordial	abnormal	310.63
4	18	C	ventral	transition	abnormal	transition	abnormal	312.78
4	18	C	ventral	transition	abnormal	primordial	normal	193.93
4	18	C	ventral	transition	abnormal	transition	normal	157.6
4	18	C	ventral	transition	abnormal	transition	abnormal	114.07
4	18	C	ventral	transition	abnormal	transition	abnormal	83.26
4	18	C	ventral	transition	abnormal	primordial	normal	63.48
4	18	C	ventral	transition	abnormal	transition	abnormal	110.46
4	18	C	ventral	transition	abnormal	primordial	abnormal	184.26
4	18	C	ventral	transition	abnormal	primordial	abnormal	177.67
4	18	C	ventral	transition	abnormal	primordial	normal	126.56
4	18	C	ventral	transition	abnormal	transition	normal	101.63
4	18	C	ventral	transition	abnormal	transition	normal	74.09
4	18	C	ventral	transition	abnormal	transition	normal	0
4	18	C	ventral	transition	abnormal	transition	abnormal	39.07
4	18	C	ventral	transition	abnormal	primordial	abnormal	77.88
4	18	C	ventral	transition	abnormal	transition	abnormal	90.68
4	18	C	ventral	transition	abnormal	primordial	abnormal	354.56
4	18	C	ventral	transition	abnormal	primordial	normal	409.22
4	18	C	ventral	transition	abnormal	primordial	normal	396.53
4	18	C	ventral	transition	abnormal	primordial	normal	388.99
4	18	C	ventral	transition	abnormal	transition	abnormal	298.81
4	18	C	ventral	transition	abnormal	transition	abnormal	286.41
4	18	C	ventral	transition	abnormal	primordial	abnormal	383.3
4	18	C	ventral	transition	abnormal	transition	abnormal	387.44
4	18	C	ventral	transition	abnormal	primordial	normal	265.5
4	18	C	ventral	transition	abnormal	transition	normal	232.01
4	18	C	ventral	transition	abnormal	transition	abnormal	159.95
4	18	C	ventral	transition	abnormal	transition	abnormal	137.08
4	18	C	ventral	transition	abnormal	primordial	normal	131.35
4	18	C	ventral	transition	abnormal	transition	abnormal	181.45
4	18	C	ventral	transition	abnormal	primordial	abnormal	135.79
4	18	C	ventral	transition	abnormal	primordial	abnormal	116.67
4	18	C	ventral	transition	abnormal	primordial	normal	79.35
4	18	C	ventral	transition	abnormal	transition	normal	40.19
4	18	C	ventral	transition	abnormal	transition	normal	2.61
4	18	C	ventral	transition	abnormal	transition	normal	4.14
4	18	C	ventral	transition	abnormal	transition	abnormal	39.07
4	18	C	ventral	transition	abnormal	primordial	abnormal	0
4	18	C	ventral	transition	abnormal	transition	abnormal	52.14
4	18	C	ventral	primordial	abnormal	primordial	abnormal	390.09
4	18	C	ventral	primordial	abnormal	primordial	normal	449.29
4	18	C	ventral	primordial	abnormal	primordial	normal	429.32
4	18	C	ventral	primordial	abnormal	primordial	normal	352.32
4	18	C	ventral	primordial	abnormal	transition	abnormal	322.95
4	18	C	ventral	primordial	abnormal	transition	abnormal	321.57
4	18	C	ventral	primordial	abnormal	primordial	abnormal	418.33
4	18	C	ventral	primordial	abnormal	transition	abnormal	424.99
4	18	C	ventral	primordial	abnormal	primordial	normal	307.84
4	18	C	ventral	primordial	abnormal	transition	normal	266.37
4	18	C	ventral	primordial	abnormal	transition	abnormal	198.06
4	18	C	ventral	primordial	abnormal	transition	abnormal	181.13
4	18	C	ventral	primordial	abnormal	primordial	normal	176.5
4	18	C	ventral	primordial	abnormal	transition	abnormal	223.93
4	18	C	ventral	primordial	abnormal	primordial	abnormal	147.12
4	18	C	ventral	primordial	abnormal	primordial	abnormal	114.64
4	18	C	ventral	primordial	abnormal	primordial	normal	91.13
4	18	C	ventral	primordial	abnormal	transition	normal	50.99
4	18	C	ventral	primordial	abnormal	transition	normal	11.11
4	18	C	ventral	primordial	abnormal	transition	normal	45.29
4	18	C	ventral	primordial	abnormal	transition	abnormal	77.88
4	18	C	ventral	primordial	abnormal	transition	abnormal	0
4	18	C	ventral	primordial	abnormal	transition	abnormal	38.58
4	18	C	ventral	transition	abnormal	primordial	abnormal	432
4	18	C	ventral	transition	abnormal	primordial	normal	472.05
4	18	C	ventral	transition	abnormal	primordial	normal	450.12
4	18	C	ventral	transition	abnormal	primordial	normal	388.99
4	18	C	ventral	transition	abnormal	transition	abnormal	389.01
4	18	C	ventral	transition	abnormal	transition	abnormal	355.86
4	18	C	ventral	transition	abnormal	primordial	abnormal	421.8
4	18	C	ventral	transition	abnormal	transition	abnormal	420.65
4	18	C	ventral	transition	abnormal	primordial	normal	310.41
4	18	C	ventral	transition	abnormal	transition	normal	281.38
4	18	C	ventral	transition	abnormal	transition	abnormal	233.78
4	18	C	ventral	transition	abnormal	transition	abnormal	199.53
4	18	C	ventral	transition	abnormal	primordial	normal	187.55
4	18	C	ventral	transition	abnormal	transition	abnormal	223.71
4	18	C	ventral	transition	abnormal	primordial	abnormal	219.61
4	18	C	ventral	transition	abnormal	primordial	abnormal	196.32
4	18	C	ventral	transition	abnormal	primordial	normal	166.55
4	18	C	ventral	transition	abnormal	transition	normal	130.06
4	18	C	ventral	transition	abnormal	transition	normal	92.45
4	18	C	ventral	transition	abnormal	transition	normal	77.78
4	18	C	ventral	transition	abnormal	transition	abnormal	90.68
4	18	C	ventral	transition	abnormal	transition	abnormal	52.14
4	18	C	ventral	transition	abnormal	primordial	abnormal	38.58
4	18	C	ventral	primordial	normal	transition	abnormal	0
4	18	C	ventral	primordial	normal	transition	normal	0.92
4	18	C	ventral	primordial	normal	transition	abnormal	14.4
4	18	C	ventral	primordial	normal	transition	normal	64.12
4	18	C	ventral	primordial	normal	primordial	normal	109.81
4	18	C	ventral	primordial	normal	transition	abnormal	291.39
4	18	C	ventral	primordial	normal	transition	abnormal	423.96
4	18	C	ventral	primordial	normal	primordial	normal	413.31
4	18	C	ventral	primordial	normal	primordial	abnormal	464.3
4	18	C	ventral	primordial	normal	primordial	normal	441.92
4	18	C	ventral	transition	abnormal	primordial	normal	0
4	18	C	ventral	transition	abnormal	transition	normal	0
4	18	C	ventral	transition	abnormal	transition	abnormal	33.79
4	18	C	ventral	transition	abnormal	transition	normal	98.49
4	18	C	ventral	transition	abnormal	primordial	normal	142.88
4	18	C	ventral	transition	abnormal	transition	abnormal	268.86
4	18	C	ventral	transition	abnormal	transition	abnormal	396.17
4	18	C	ventral	transition	abnormal	primordial	normal	385.64
4	18	C	ventral	transition	abnormal	primordial	abnormal	434.03
4	18	C	ventral	transition	abnormal	primordial	normal	410.25
4	18	C	ventral	transition	normal	primordial	normal	0.92
4	18	C	ventral	transition	normal	transition	abnormal	0
4	18	C	ventral	transition	normal	transition	abnormal	0
4	18	C	ventral	transition	normal	transition	normal	64.21
4	18	C	ventral	transition	normal	primordial	normal	112.97
4	18	C	ventral	transition	normal	transition	abnormal	266.81
4	18	C	ventral	transition	normal	transition	abnormal	403.73
4	18	C	ventral	transition	normal	primordial	normal	391.11
4	18	C	ventral	transition	normal	primordial	abnormal	441.37
4	18	C	ventral	transition	normal	primordial	normal	425.75
4	18	C	ventral	transition	abnormal	primordial	normal	14.4
4	18	C	ventral	transition	abnormal	transition	abnormal	33.79
4	18	C	ventral	transition	abnormal	transition	normal	0
4	18	C	ventral	transition	abnormal	transition	normal	27.79
4	18	C	ventral	transition	abnormal	primordial	normal	77.86
4	18	C	ventral	transition	abnormal	transition	abnormal	310.55
4	18	C	ventral	transition	abnormal	transition	abnormal	445.35
4	18	C	ventral	transition	abnormal	primordial	normal	429.85
4	18	C	ventral	transition	abnormal	primordial	abnormal	482.1
4	18	C	ventral	transition	abnormal	primordial	normal	465.12
4	18	C	ventral	transition	normal	primordial	normal	64.12
4	18	C	ventral	transition	normal	transition	abnormal	98.49
4	18	C	ventral	transition	normal	transition	normal	64.21
4	18	C	ventral	transition	normal	transition	abnormal	27.79
4	18	C	ventral	transition	normal	primordial	normal	0
4	18	C	ventral	transition	normal	transition	abnormal	373.32
4	18	C	ventral	transition	normal	transition	abnormal	509.99
4	18	C	ventral	transition	normal	primordial	normal	492.89
4	18	C	ventral	transition	normal	primordial	abnormal	545.91
4	18	C	ventral	transition	normal	primordial	normal	518.44
4	18	C	ventral	primordial	normal	primordial	normal	109.81
4	18	C	ventral	primordial	normal	transition	abnormal	142.88
4	18	C	ventral	primordial	normal	transition	normal	112.97
4	18	C	ventral	primordial	normal	transition	abnormal	77.86
4	18	C	ventral	primordial	normal	transition	normal	0
4	18	C	ventral	primordial	normal	transition	abnormal	413.84
4	18	C	ventral	primordial	normal	transition	abnormal	554.37
4	18	C	ventral	primordial	normal	primordial	normal	534.45
4	18	C	ventral	primordial	normal	primordial	abnormal	584.4
4	18	C	ventral	primordial	normal	primordial	normal	558.34
4	18	C	ventral	transition	abnormal	primordial	normal	291.39
4	18	C	ventral	transition	abnormal	transition	abnormal	268.86
4	18	C	ventral	transition	abnormal	transition	normal	266.81
4	18	C	ventral	transition	abnormal	transition	abnormal	310.55
4	18	C	ventral	transition	abnormal	transition	normal	373.32
4	18	C	ventral	transition	abnormal	primordial	normal	413.84
4	18	C	ventral	transition	abnormal	transition	abnormal	104.42
4	18	C	ventral	transition	abnormal	primordial	normal	84.53
4	18	C	ventral	transition	abnormal	primordial	abnormal	137.89
4	18	C	ventral	transition	abnormal	primordial	normal	113.22
4	18	C	ventral	transition	abnormal	primordial	normal	423.96
4	18	C	ventral	transition	abnormal	transition	abnormal	396.17
4	18	C	ventral	transition	abnormal	transition	normal	403.73
4	18	C	ventral	transition	abnormal	transition	abnormal	445.35
4	18	C	ventral	transition	abnormal	transition	normal	509.99
4	18	C	ventral	transition	abnormal	primordial	normal	554.37
4	18	C	ventral	transition	abnormal	transition	abnormal	104.42
4	18	C	ventral	transition	abnormal	primordial	normal	0
4	18	C	ventral	transition	abnormal	primordial	abnormal	0
4	18	C	ventral	transition	abnormal	primordial	normal	10.55
4	18	C	ventral	primordial	normal	primordial	normal	413.31
4	18	C	ventral	primordial	normal	transition	abnormal	385.64
4	18	C	ventral	primordial	normal	transition	normal	391.11
4	18	C	ventral	primordial	normal	transition	abnormal	429.85
4	18	C	ventral	primordial	normal	transition	normal	492.89
4	18	C	ventral	primordial	normal	primordial	normal	534.45
4	18	C	ventral	primordial	normal	transition	abnormal	84.53
4	18	C	ventral	primordial	normal	transition	abnormal	0
4	18	C	ventral	primordial	normal	primordial	abnormal	6.48
4	18	C	ventral	primordial	normal	primordial	normal	0
4	18	C	ventral	primordial	abnormal	primordial	normal	464.3
4	18	C	ventral	primordial	abnormal	transition	abnormal	434.03
4	18	C	ventral	primordial	abnormal	transition	normal	441.37
4	18	C	ventral	primordial	abnormal	transition	abnormal	482.1
4	18	C	ventral	primordial	abnormal	transition	normal	545.91
4	18	C	ventral	primordial	abnormal	primordial	normal	584.4
4	18	C	ventral	primordial	abnormal	transition	abnormal	137.89
4	18	C	ventral	primordial	abnormal	transition	abnormal	0
4	18	C	ventral	primordial	abnormal	primordial	normal	6.48
4	18	C	ventral	primordial	abnormal	primordial	normal	0
4	18	C	ventral	primordial	normal	primordial	normal	441.92
4	18	C	ventral	primordial	normal	transition	abnormal	410.25
4	18	C	ventral	primordial	normal	transition	normal	425.75
4	18	C	ventral	primordial	normal	transition	abnormal	465.12
4	18	C	ventral	primordial	normal	transition	normal	518.44
4	18	C	ventral	primordial	normal	primordial	normal	558.34
4	18	C	ventral	primordial	normal	transition	abnormal	113.22
4	18	C	ventral	primordial	normal	transition	abnormal	10.55
4	18	C	ventral	primordial	normal	primordial	normal	0
4	18	C	ventral	primordial	normal	primordial	abnormal	0
4	18	C	ventral	transition	abnormal	transition	normal	0
4	18	C	ventral	transition	normal	transition	abnormal	0
4	18	C	ventral	transition	normal	transition	abnormal	0
4	18	C	ventral	transition	abnormal	transition	normal	0
4	18	C	ventral	transition	abnormal	primordial	normal	360
4	18	C	ventral	transition	abnormal	primordial	normal	337.86
4	18	C	ventral	transition	abnormal	transition	abnormal	376.52
4	18	C	ventral	transition	abnormal	transition	normal	356.15
4	18	C	ventral	transition	abnormal	transition	abnormal	339.43
4	18	C	ventral	transition	abnormal	transition	normal	297.3
4	18	C	ventral	transition	abnormal	transition	normal	279.65
4	18	C	ventral	transition	abnormal	transition	abnormal	313.14
4	18	C	ventral	primordial	normal	transition	abnormal	360
4	18	C	ventral	primordial	normal	primordial	normal	186.58
4	18	C	ventral	primordial	normal	transition	abnormal	189.8
4	18	C	ventral	primordial	normal	transition	normal	222
4	18	C	ventral	primordial	normal	transition	abnormal	243.32
4	18	C	ventral	primordial	normal	transition	normal	284.18
4	18	C	ventral	primordial	normal	transition	normal	321.28
4	18	C	ventral	primordial	normal	transition	abnormal	346.85
4	18	C	ventral	primordial	normal	transition	abnormal	337.86
4	18	C	ventral	primordial	normal	primordial	normal	186.58
4	18	C	ventral	primordial	normal	transition	abnormal	0
4	18	C	ventral	primordial	normal	transition	normal	0
4	18	C	ventral	primordial	normal	transition	abnormal	15.71
4	18	C	ventral	primordial	normal	transition	normal	60.18
4	18	C	ventral	primordial	normal	transition	normal	110.38
4	18	C	ventral	primordial	normal	transition	abnormal	123
4	18	C	ventral	transition	abnormal	transition	abnormal	376.52
4	18	C	ventral	transition	abnormal	primordial	normal	189.8
4	18	C	ventral	transition	abnormal	primordial	normal	0
4	18	C	ventral	transition	abnormal	transition	normal	0
4	18	C	ventral	transition	abnormal	transition	abnormal	33.08
4	18	C	ventral	transition	abnormal	transition	normal	93
4	18	C	ventral	transition	abnormal	transition	normal	140.88
4	18	C	ventral	transition	abnormal	transition	abnormal	151.73
4	18	C	ventral	transition	normal	transition	abnormal	356.15
4	18	C	ventral	transition	normal	primordial	normal	222
4	18	C	ventral	transition	normal	primordial	normal	0
4	18	C	ventral	transition	normal	transition	abnormal	0
4	18	C	ventral	transition	normal	transition	abnormal	0
4	18	C	ventral	transition	normal	transition	normal	62.14
4	18	C	ventral	transition	normal	transition	normal	112.06
4	18	C	ventral	transition	normal	transition	abnormal	116.82
4	18	C	ventral	transition	abnormal	transition	abnormal	339.43
4	18	C	ventral	transition	abnormal	primordial	normal	243.32
4	18	C	ventral	transition	abnormal	primordial	normal	15.71
4	18	C	ventral	transition	abnormal	transition	abnormal	33.08
4	18	C	ventral	transition	abnormal	transition	normal	0
4	18	C	ventral	transition	abnormal	transition	normal	30.56
4	18	C	ventral	transition	abnormal	transition	normal	77.78
4	18	C	ventral	transition	abnormal	transition	abnormal	81.06
4	18	C	ventral	transition	normal	transition	abnormal	297.3
4	18	C	ventral	transition	normal	primordial	normal	284.18
4	18	C	ventral	transition	normal	primordial	normal	60.18
4	18	C	ventral	transition	normal	transition	abnormal	93
4	18	C	ventral	transition	normal	transition	normal	62.14
4	18	C	ventral	transition	normal	transition	abnormal	30.56
4	18	C	ventral	transition	normal	transition	normal	0
4	18	C	ventral	transition	normal	transition	abnormal	7.85
4	18	C	ventral	transition	normal	transition	abnormal	279.65
4	18	C	ventral	transition	normal	primordial	normal	321.28
4	18	C	ventral	transition	normal	primordial	normal	110.38
4	18	C	ventral	transition	normal	transition	abnormal	140.88
4	18	C	ventral	transition	normal	transition	normal	112.06
4	18	C	ventral	transition	normal	transition	abnormal	77.78
4	18	C	ventral	transition	normal	transition	normal	0
4	18	C	ventral	transition	normal	transition	abnormal	4.62
4	18	C	ventral	transition	abnormal	transition	abnormal	313.14
4	18	C	ventral	transition	abnormal	primordial	normal	346.85
4	18	C	ventral	transition	abnormal	primordial	normal	123
4	18	C	ventral	transition	abnormal	transition	abnormal	151.73
4	18	C	ventral	transition	abnormal	transition	normal	116.82
4	18	C	ventral	transition	abnormal	transition	abnormal	81.06
4	18	C	ventral	transition	abnormal	transition	normal	7.85
4	18	C	ventral	transition	abnormal	transition	normal	4.62
4	18	C	ventral	transition	normal	primordial	abnormal	100.85
4	18	C	ventral	transition	normal	primordial	normal	83.76
4	18	C	ventral	transition	normal	primordial	normal	123.11
4	18	C	ventral	transition	normal	primordial	normal	129.84
4	18	C	ventral	transition	normal	transition	abnormal	271.49
4	18	C	ventral	transition	normal	transition	abnormal	171.56
4	18	C	ventral	primordial	abnormal	transition	normal	100.85
4	18	C	ventral	primordial	abnormal	primordial	normal	101.85
4	18	C	ventral	primordial	abnormal	primordial	normal	121.85
4	18	C	ventral	primordial	abnormal	primordial	normal	21.67
4	18	C	ventral	primordial	abnormal	transition	abnormal	133.03
4	18	C	ventral	primordial	abnormal	transition	abnormal	57.88
4	18	C	ventral	primordial	normal	transition	normal	83.76
4	18	C	ventral	primordial	normal	primordial	abnormal	101.85
4	18	C	ventral	primordial	normal	primordial	normal	0
4	18	C	ventral	primordial	normal	primordial	normal	87.56
4	18	C	ventral	primordial	normal	transition	abnormal	290.81
4	18	C	ventral	primordial	normal	transition	abnormal	108.39
4	18	C	ventral	primordial	normal	transition	normal	123.11
4	18	C	ventral	primordial	normal	primordial	abnormal	121.85
4	18	C	ventral	primordial	normal	primordial	normal	0
4	18	C	ventral	primordial	normal	primordial	normal	90.28
4	18	C	ventral	primordial	normal	transition	abnormal	301
4	18	C	ventral	primordial	normal	transition	abnormal	97.5
4	18	C	ventral	primordial	normal	transition	normal	129.84
4	18	C	ventral	primordial	normal	primordial	abnormal	21.67
4	18	C	ventral	primordial	normal	primordial	normal	87.56
4	18	C	ventral	primordial	normal	primordial	normal	90.28
4	18	C	ventral	primordial	normal	transition	abnormal	169.5
4	18	C	ventral	primordial	normal	transition	abnormal	3.7
4	18	C	ventral	transition	abnormal	transition	normal	271.49
4	18	C	ventral	transition	abnormal	primordial	abnormal	133.03
4	18	C	ventral	transition	abnormal	primordial	normal	290.81
4	18	C	ventral	transition	abnormal	primordial	normal	301
4	18	C	ventral	transition	abnormal	primordial	normal	169.5
4	18	C	ventral	transition	abnormal	transition	abnormal	150.55
4	18	C	ventral	transition	abnormal	transition	normal	171.56
4	18	C	ventral	transition	abnormal	primordial	abnormal	57.88
4	18	C	ventral	transition	abnormal	primordial	normal	108.39
4	18	C	ventral	transition	abnormal	primordial	normal	97.5
4	18	C	ventral	transition	abnormal	primordial	normal	3.7
4	18	C	ventral	transition	abnormal	transition	abnormal	150.55
4	18	C	ventral	transition	abnormal	transition	abnormal	0
4	18	C	ventral	transition	abnormal	transition	abnormal	42.16
4	18	C	ventral	transition	abnormal	primordial	normal	51.62
4	18	C	ventral	transition	abnormal	transition	normal	118.88
4	18	C	ventral	transition	abnormal	primordial	normal	109.9
4	18	C	ventral	transition	abnormal	primordial	normal	140.07
4	18	C	ventral	transition	abnormal	transition	normal	138.55
4	18	C	ventral	transition	abnormal	primordial	normal	179.78
4	18	C	ventral	transition	abnormal	primordial	normal	176.64
4	18	C	ventral	transition	abnormal	transition	normal	372.09
4	18	C	ventral	transition	abnormal	transition	abnormal	439.32
4	18	C	ventral	transition	abnormal	transition	abnormal	0
4	18	C	ventral	transition	abnormal	transition	abnormal	0
4	18	C	ventral	transition	abnormal	primordial	normal	74.92
4	18	C	ventral	transition	abnormal	transition	normal	134.92
4	18	C	ventral	transition	abnormal	primordial	normal	124.95
4	18	C	ventral	transition	abnormal	primordial	normal	151.26
4	18	C	ventral	transition	abnormal	transition	normal	141.87
4	18	C	ventral	transition	abnormal	primordial	normal	195.21
4	18	C	ventral	transition	abnormal	primordial	normal	184.36
4	18	C	ventral	transition	abnormal	transition	normal	391.48
4	18	C	ventral	transition	abnormal	transition	abnormal	465.82
4	18	C	ventral	transition	abnormal	transition	abnormal	42.16
4	18	C	ventral	transition	abnormal	transition	abnormal	0
4	18	C	ventral	transition	abnormal	primordial	normal	108.51
4	18	C	ventral	transition	abnormal	transition	normal	168.97
4	18	C	ventral	transition	abnormal	primordial	normal	150.96
4	18	C	ventral	transition	abnormal	primordial	normal	180.74
4	18	C	ventral	transition	abnormal	transition	normal	165
4	18	C	ventral	transition	abnormal	primordial	normal	221.28
4	18	C	ventral	transition	abnormal	primordial	normal	206.19
4	18	C	ventral	transition	abnormal	transition	normal	426.64
4	18	C	ventral	transition	abnormal	transition	abnormal	499.86
4	18	C	ventral	primordial	normal	transition	abnormal	51.62
4	18	C	ventral	primordial	normal	transition	abnormal	74.92
4	18	C	ventral	primordial	normal	transition	abnormal	108.51
4	18	C	ventral	primordial	normal	transition	normal	17.07
4	18	C	ventral	primordial	normal	primordial	normal	15.74
4	18	C	ventral	primordial	normal	primordial	normal	45.82
4	18	C	ventral	primordial	normal	transition	normal	54.18
4	18	C	ventral	primordial	normal	primordial	normal	84.88
4	18	C	ventral	primordial	normal	primordial	normal	78.12
4	18	C	ventral	primordial	normal	transition	normal	272
4	18	C	ventral	primordial	normal	transition	abnormal	349.99
4	18	C	ventral	transition	normal	transition	abnormal	118.88
4	18	C	ventral	transition	normal	transition	abnormal	134.92
4	18	C	ventral	transition	normal	transition	abnormal	168.97
4	18	C	ventral	transition	normal	primordial	normal	17.07
4	18	C	ventral	transition	normal	primordial	normal	0
4	18	C	ventral	transition	normal	primordial	normal	1.3
4	18	C	ventral	transition	normal	transition	normal	37.79
4	18	C	ventral	transition	normal	primordial	normal	26.51
4	18	C	ventral	transition	normal	primordial	normal	39.33
4	18	C	ventral	transition	normal	transition	normal	209.6
4	18	C	ventral	transition	normal	transition	abnormal	287.96
4	18	C	ventral	primordial	normal	transition	abnormal	109.9
4	18	C	ventral	primordial	normal	transition	abnormal	124.95
4	18	C	ventral	primordial	normal	transition	abnormal	150.96
4	18	C	ventral	primordial	normal	primordial	normal	15.74
4	18	C	ventral	primordial	normal	transition	normal	0
4	18	C	ventral	primordial	normal	primordial	normal	0
4	18	C	ventral	primordial	normal	transition	normal	11.6
4	18	C	ventral	primordial	normal	primordial	normal	37.49
4	18	C	ventral	primordial	normal	primordial	normal	35.95
4	18	C	ventral	primordial	normal	transition	normal	238.98
4	18	C	ventral	primordial	normal	transition	abnormal	310.55
4	18	C	ventral	primordial	normal	transition	abnormal	140.07
4	18	C	ventral	primordial	normal	transition	abnormal	151.26
4	18	C	ventral	primordial	normal	transition	abnormal	180.74
4	18	C	ventral	primordial	normal	primordial	normal	45.82
4	18	C	ventral	primordial	normal	transition	normal	1.3
4	18	C	ventral	primordial	normal	primordial	normal	0
4	18	C	ventral	primordial	normal	transition	normal	0
4	18	C	ventral	primordial	normal	primordial	normal	0
4	18	C	ventral	primordial	normal	primordial	normal	0
4	18	C	ventral	primordial	normal	transition	normal	208.51
4	18	C	ventral	primordial	normal	transition	abnormal	286.31
4	18	C	ventral	transition	normal	transition	abnormal	138.55
4	18	C	ventral	transition	normal	transition	abnormal	141.87
4	18	C	ventral	transition	normal	transition	abnormal	165
4	18	C	ventral	transition	normal	primordial	normal	54.18
4	18	C	ventral	transition	normal	transition	normal	37.79
4	18	C	ventral	transition	normal	primordial	normal	11.6
4	18	C	ventral	transition	normal	primordial	normal	0
4	18	C	ventral	transition	normal	primordial	normal	21.79
4	18	C	ventral	transition	normal	primordial	normal	0
4	18	C	ventral	transition	normal	transition	normal	239.22
4	18	C	ventral	transition	normal	transition	abnormal	317.7
4	18	C	ventral	primordial	normal	transition	abnormal	179.78
4	18	C	ventral	primordial	normal	transition	abnormal	195.21
4	18	C	ventral	primordial	normal	transition	abnormal	221.28
4	18	C	ventral	primordial	normal	primordial	normal	84.88
4	18	C	ventral	primordial	normal	transition	normal	26.51
4	18	C	ventral	primordial	normal	primordial	normal	37.49
4	18	C	ventral	primordial	normal	primordial	normal	0
4	18	C	ventral	primordial	normal	transition	normal	21.79
4	18	C	ventral	primordial	normal	primordial	normal	0
4	18	C	ventral	primordial	normal	transition	normal	175.69
4	18	C	ventral	primordial	normal	transition	abnormal	251.51
4	18	C	ventral	primordial	normal	transition	abnormal	176.64
4	18	C	ventral	primordial	normal	transition	abnormal	184.36
4	18	C	ventral	primordial	normal	transition	abnormal	206.19
4	18	C	ventral	primordial	normal	primordial	normal	78.12
4	18	C	ventral	primordial	normal	transition	normal	39.33
4	18	C	ventral	primordial	normal	primordial	normal	35.95
4	18	C	ventral	primordial	normal	primordial	normal	0
4	18	C	ventral	primordial	normal	transition	normal	0
4	18	C	ventral	primordial	normal	primordial	normal	0
4	18	C	ventral	primordial	normal	transition	normal	209.3
4	18	C	ventral	primordial	normal	transition	abnormal	284.97
4	18	C	ventral	transition	normal	transition	abnormal	372.09
4	18	C	ventral	transition	normal	transition	abnormal	391.48
4	18	C	ventral	transition	normal	transition	abnormal	426.64
4	18	C	ventral	transition	normal	primordial	normal	272
4	18	C	ventral	transition	normal	transition	normal	209.6
4	18	C	ventral	transition	normal	primordial	normal	238.98
4	18	C	ventral	transition	normal	primordial	normal	208.51
4	18	C	ventral	transition	normal	transition	normal	239.22
4	18	C	ventral	transition	normal	primordial	normal	175.69
4	18	C	ventral	transition	normal	primordial	normal	209.3
4	18	C	ventral	transition	normal	transition	abnormal	31.43
4	18	C	ventral	transition	abnormal	transition	abnormal	439.32
4	18	C	ventral	transition	abnormal	transition	abnormal	465.82
4	18	C	ventral	transition	abnormal	transition	abnormal	499.86
4	18	C	ventral	transition	abnormal	primordial	normal	349.99
4	18	C	ventral	transition	abnormal	transition	normal	287.96
4	18	C	ventral	transition	abnormal	primordial	normal	310.55
4	18	C	ventral	transition	abnormal	primordial	normal	286.31
4	18	C	ventral	transition	abnormal	transition	normal	317.7
4	18	C	ventral	transition	abnormal	primordial	normal	251.51
4	18	C	ventral	transition	abnormal	primordial	normal	284.97
4	18	C	ventral	transition	abnormal	transition	normal	31.43
4	18	C	ventral	transition	normal	transition	normal	1.3
4	18	C	ventral	transition	normal	transition	normal	1.42
4	18	C	ventral	transition	normal	transition	normal	39.55
4	18	C	ventral	transition	normal	transition	normal	39.23
4	18	C	ventral	transition	normal	transition	normal	73.19
4	18	C	ventral	transition	normal	primordial	abnormal	202.71
4	18	C	ventral	transition	normal	primordial	abnormal	185.47
4	18	C	ventral	transition	normal	primordial	normal	219.8
4	18	C	ventral	transition	normal	transition	abnormal	117.2
4	18	C	ventral	transition	normal	transition	normal	135.87
4	18	C	ventral	transition	normal	primordial	abnormal	171.07
4	18	C	ventral	transition	normal	transition	abnormal	185.5
4	18	C	ventral	transition	normal	primordial	abnormal	210.2
4	18	C	ventral	transition	normal	primordial	normal	236.92
4	18	C	ventral	transition	normal	transition	normal	1.3
4	18	C	ventral	transition	normal	transition	normal	0
4	18	C	ventral	transition	normal	transition	normal	0
4	18	C	ventral	transition	normal	transition	normal	14.46
4	18	C	ventral	transition	normal	transition	normal	38.17
4	18	C	ventral	transition	normal	primordial	abnormal	168.87
4	18	C	ventral	transition	normal	primordial	abnormal	144.78
4	18	C	ventral	transition	normal	primordial	normal	181.53
4	18	C	ventral	transition	normal	transition	abnormal	103.57
4	18	C	ventral	transition	normal	transition	normal	114.28
4	18	C	ventral	transition	normal	primordial	abnormal	152.03
4	18	C	ventral	transition	normal	transition	abnormal	152.79
4	18	C	ventral	transition	normal	primordial	abnormal	176.42
4	18	C	ventral	transition	normal	primordial	normal	205.59
4	18	C	dorsal	transition	normal	transition	normal	1.42
4	18	C	dorsal	transition	normal	transition	normal	0
4	18	C	dorsal	transition	normal	transition	normal	11.85
4	18	C	dorsal	transition	normal	transition	normal	0
4	18	C	dorsal	transition	normal	transition	normal	30.61
4	18	C	dorsal	transition	normal	primordial	abnormal	201.74
4	18	C	dorsal	transition	normal	primordial	abnormal	176.3
4	18	C	dorsal	transition	normal	primordial	normal	210.26
4	18	C	dorsal	transition	normal	transition	abnormal	79.25
4	18	C	dorsal	transition	normal	transition	normal	90.81
4	18	C	dorsal	transition	normal	primordial	abnormal	128.16
4	18	C	dorsal	transition	normal	transition	abnormal	137.48
4	18	C	dorsal	transition	normal	primordial	abnormal	165.42
[truncated: 36,887 more rows]

## Sheet: Clustering Analysis
DATA USED FOR CLUSTERING ANALYSIS
Age	Mare ID	Ovary portion	Ovarian region	Plot 1	Plot 2	Plot 3	Plot 4	Plot 5	Plot 6	Plot 7	Plot 8	Plot 9	Plot 10	Plot 11	Plot 12	Plot 13	Plot 14	Plot 15	Plot 16	Plot 17	Plot 18	Plot 19	Plot 20	Plot 21	Plot 22	Plot 23	Plot 24	Plot 25	Plot 26	Plot 27	Plot 28	Plot 29	Plot 30	Plot 31	Plot 32	Plot 33	Plot 34	Plot 35	Plot 36	Plot 37	Plot 38	Plot 39	Plot 40	Plot 41	Plot 42	Plot 43	Plot 44	Plot 45	Plot 46
20	1	A	dorsal	4	0	0	1	0	0	0	0	0	0	0	0	0	0	0	0	0	0	0	0	6	1	0	0	0	0	0	2	0	0	0	0	0	0	0	0	2	0	0	0	0	1	1	0	0	0
20	1	A	ventral	0	0	0	0	0	1	0	0	0	0	0	0	0	0	0	0	0	0	0	0	0	0	0	0	0	0	0	0	0	0	0	0	0	0	0	0	0	0	0	0	0	0	0	0	0	0
20	1	A	dorsal	0	0	0	2	0	0	0	1	2	0	0	0	0	0	0	0	1	1	0	0	0	0	0	0	0	1	2	1	0	1	0	1	1	0	0	1	0	0	1	0	1	0	0	0	0	0
20	1	A	ventral	0	0	0	0	0	1	0	0	1	0	0	3	1	0	0	0	0	0	0	0	0	0	0	0	0	0	0	0	0	0	0	0	0	0	0	0	0	0	0	0	0	0	0	0	0	0
20	1	A	dorsal	0	0	0	0	3	0	0	0	0	1	1	0	0	0	1	0	0	0	1	0	0	0	0	0	0	0	0	0	0	0	0	3	0	0	0	0	1	0	0	0	0	0	0	0	0	0
20	1	A	ventral	0	1	0	0	0	0	0	0	0	0	0	0	0	0	0	0	0	0	0	0	0	0	2	0	0	0	2	0	0	0	0	0	0	0	0	0	0	0	0	0	0	0	0	0	0	0
20	1	A	dorsal	0	0	0	1	0	0	0	0	1	0	0	1	0	0	0	0	0	0	0	0	0	0	0	0	0	0	0	0	0	0	0	0	0	0	0	0	0	0	0	0	0	0	0	0	0	0
20	1	A	ventral	0	0	1	0	0	0	0	0	0	0	0	0	0	1	0	0	0	0	0	0	0	0	0	0	0	0	0	0	0	0	0	0	0	0	0	0	0	0	0	0	0	0	0	0	0	0
20	1	A	dorsal	0	1	0	1	1	1	0	0	1	0	0	0	0	0	0	0	0	0	0	0	0	1	1	0	0	0	0	0	0	0	0	0	0	0	0	0	0	0	0	0	0	0	0	0	0	0
20	1	A	ventral	1	0	1	0	0	0	0	0	1	0	0	0	0	0	0	0	0	0	0	0	0	0	0	0	0	0	0	0	0	0	0	3	1	3	0	0	0	0	0	0	0	0	2	0	0	0
20	1	B	dorsal	0	0	0	0	0	0	0	0	0	0	0	0	0	0	0	0	0	0	0	0	0	0	0	0	0	0	0	5	0	0	0	0	0	0	0	0	0	2	1	0	0	0	0	0	0	0
20	1	B	ventral	0	0	0	0	0	0	0	0	0	0	0	0	0	0	0	0	0	0	0	0	0	0	0	0	0	0	0	0	0	0	0	0	0	0	0	0	0	0	0	0	0	0	0	0	0	0
20	1	B	dorsal	0	0	1	0	0	0	0	0	1	0	0	0	0	0	0	0	0	0	0	0	0	0	1	1	0	0	0	0	0	0	0	0	0	0	0	0	0	1	0	0	0	0	0	0	0	0
20	1	B	ventral	0	0	2	0	0	0	0	0	0	0	0	1	1	0	1	0	1	0	0	0	0	0	1	0	0	0	0	0	0	0	0	0	0	0	0	0	0	0	0	0	0	0	1	0	0	0
20	1	B	dorsal	0	0	0	0	0	0	1	0	0	0	0	0	1	0	0	0	0	0	1	0	0	0	0	0	0	0	0	0	0	0	0	4	0	0	0	0	0	0	0	0	0	0	0	0	0	0
20	1	B	ventral	0	0	7	0	1	0	0	0	0	0	0	5	1	0	1	0	0	0	0	0	0	1	0	0	0	0	1	0	0	0	1	0	0	3	0	0	0	0	0	0	0	0	0	0	0	0
20	1	B	dorsal	0	0	1	0	0	0	1	0	0	0	0	0	0	1	0	1	0	1	2	2	0	2	1	0	0	0	0	0	0	0	0	0	0	0	0	0	0	0	0	0	0	0	0	0	0	0
20	1	B	ventral	0	0	0	3	0	0	0	0	0	0	0	0	0	1	0	1	0	0	0	0	0	0	0	0	0	0	0	0	0	0	0	0	1	0	0	0	0	0	0	0	0	0	0	0	0	0
20	1	B	dorsal	0	0	0	4	0	0	0	0	0	0	0	0	0	0	0	0	0	0	0	0	0	0	0	0	2	0	0	2	0	0	0	0	0	0	0	0	0	0	0	0	0	0	0	0	0	0
20	1	B	ventral	0	0	0	1	0	0	0	0	0	0	0	0	0	0	0	0	0	0	0	1	0	0	0	3	0	0	0	0	0	0	0	0	0	0	0	0	0	0	6	0	0	0	0	0	0	0
20	1	B	dorsal	0	0	5	2	0	0	2	0	0	0	1	1	1	0	0	0	0	0	0	0	0	0	0	0	0	0	1	0	0	0	0	0	0	0	0	0	0	0	0	0	0	0	0	0	0	0
20	1	B	ventral	0	0	0	1	0	0	1	0	1	0	0	0	0	5	1	0	0	1	0	0	0	1	1	0	0	0	0	0	0	0	0	0	0	0	0	0	0	0	0	0	0	0	0	0	0	0
20	1	C	dorsal	0	0	0	1	0	0	1	0	0	0	0	0	1	1	1	0	0	0	0	0	0	3	2	1	0	0	0	0	0	0	0	0	0	0	0	0	0	0	0	0	0	0	0	0	0	0
20	1	C	ventral	0	0	0	0	0	0	0	0	0	0	0	0	0	0	0	0	0	0	0	0	0	0	0	0	0	0	0	0	0	0	0	0	0	0	0	0	0	0	0	0	0	0	0	0	0	0
20	1	C	dorsal	0	0	0	0	0	0	0	0	0	0	1	0	1	0	0	0	0	0	0	0	0	0	0	0	1	0	0	0	0	0	0	0	0	0	0	0	0	0	0	0	0	0	0	0	0	0
20	1	C	ventral	2	0	1	0	0	0	0	0	0	0	0	0	0	0	0	0	0	0	1	0	0	0	0	1	0	0	0	0	0	0	0	0	7	0	0	0	0	1	0	0	0	2	0	0	0	0
20	1	C	dorsal	0	0	0	0	0	0	0	0	0	0	0	0	0	0	0	0	0	0	0	0	0	0	0	0	0	0	0	0	0	0	0	0	0	0	0	0	0	0	0	0	0	0	0	0	0	0
20	1	C	ventral	0	0	0	0	0	1	6	0	0	0	0	0	0	0	0	0	0	0	0	0	0	0	0	0	0	0	0	0	0	0	0	0	0	0	0	0	0	0	0	0	0	0	0	0	0	0
20	1	C	dorsal	0	0	0	0	0	0	0	0	0	0	0	0	0	0	0	0	0	0	0	0	0	0	0	0	0	0	0	0	0	0	0	0	0	0	0	0	0	0	0	0	0	0	0	0	0	0
20	1	C	ventral	0	0	0	0	0	0	0	0	0	0	0	0	0	0	0	0	0	0	0	0	0	0	0	0	0	0	0	0	0	0	0	0	0	0	0	0	0	0	0	0	0	0	0	0	0	0
20	1	B	dorsal	0	0	2	0	0	0	0	0	0	0	0	0	2	0	0	0	0	1	1	0	0	0	0	0	0	0	0	0	1	0	0	0	2	0	0	0	0	1	0	0	0	3	0	0	0	4
20	1	B	ventral	0	2	0	1	0	0	0	0	3	0	0	0	0	0	0	1	1	4	3	0	0	0	0	0	0	0	0	0	0	0	0	0	0	0	0	0	0	0	1	0	0	0	0	0	0	0
20	1	B	dorsal	0	0	0	1	0	0	0	2	0	0	0	0	1	0	0	0	0	0	0	0	0	0	1	0	0	0	1	0	0	0	0	2	1	0	0	0	3	0	0	0	0	0	0	6	0	0
20	1	B	ventral	0	0	1	1	0	0	2	1	0	0	0	0	0	3	0	0	0	0	0	0	0	0	0	0	0	0	0	0	0	0	0	0	0	0	0	1	0	1	0	0	0	1	0	2	0	0
20	1	B	dorsal	0	0	0	0	0	0	1	1	0	0	0	0	0	1	0	0	0	3	0	0	0	0	0	1	0	0	0	2	0	0	0	4	1	0	0	0	2	0	0	0	0	1	3	0	0	0
20	1	B	ventral	0	0	1	0	0	1	1	1	0	1	0	0	0	0	0	0	1	3	0	0	0	0	0	0	0	0	2	0	0	1	0	0	4	0	0	0	0	0	1	0	0	0	0	2	0	1
20	1	B	dorsal	0	0	1	0	0	0	0	0	1	0	0	0	1	0	0	0	0	0	1	0	3	0	0	1	1	0	0	0	0	0	0	0	0	0	0	0	0	0	0	0	0	0	0	0	0	0
20	1	B	ventral	0	0	0	1	0	0	0	0	0	0	0	0	0	0	2	0	0	0	0	0	0	0	0	0	0	0	0	1	1	0	1	0	0	0	0	0	0	2	0	0	0	0	0	0	0	0
20	1	B	dorsal	0	0	0	0	0	1	0	0	0	0	0	0	0	0	0	0	2	2	0	0	0	0	0	2	0	0	0	1	2	1	0	1	0	0	0	0	0	0	0	0	1	0	1	0	0	0
20	1	B	ventral	1	0	1	0	0	0	0	0	0	0	0	0	1	0	0	0	0	0	0	2	0	0	0	0	0	0	1	3	0	0	0	0	0	0	0	0	0	0	0	0	0	0	0	0	0	0
20	1	B	dorsal	0	0	0	0	2	0	0	2	0	0	0	0	0	5	0	1	2	0	1	3	0	0	0	0	0	0	0	0	0	0	0	0	0	0	0	0	0	0	0	0	0	0	0	0	0	0
20	1	B	ventral	0	1	2	0	0	0	0	0	1	0	0	0	1	0	0	0	0	2	0	0	0	0	3	0	0	0	0	1	1	0	0	5	0	0	0	0	0	0	0	0	0	1	0	0	2	0
20	1	B	dorsal	0	1	0	1	0	0	0	3	0	0	0	0	0	0	0	0	1	0	0	0	0	0	0	0	0	0	0	0	0	0	0	1	3	1	0	0	0	0	3	0	0	0	1	0	0	0
20	1	B	ventral	0	1	0	1	0	0	0	0	1	0	0	0	0	0	0	0	0	0	0	0	0	0	0	0	0	0	0	0	0	1	0	0	0	0	0	1	1	0	0	0	0	0	1	0	0	0
20	3	A	dorsal	0	0	0	0	0	0	0	0	0	0	0	0	0	0	0	0	0	0	0	0	0	0	0	0	0	0	0	0	0	0	0	0	0	0	0	0	0	0	0	0	0	0	0	0	0	0
20	3	A	ventral	0	0	0	0	0	0	0	0	0	0	0	0	0	0	0	0	0	0	0	0	0	0	0	0	0	0	0	0	0	0	0	0	0	0	0	0	0	0	0	0	0	0	0	0	0	0
20	3	A	dorsal	0	0	1	0	0	0	0	0	0	0	0	0	0	0	0	0	0	0	0	0	0	0	0	0	0	0	0	0	0	0	0	0	0	0	0	0	0	0	0	0	0	0	0	0	0	0
20	3	A	ventral	0	0	0	0	0	0	0	0	0	0	0	0	0	0	0	0	0	0	0	0	0	0	0	0	0	0	0	0	0	0	0	0	0	0	0	0	0	0	0	0	0	0	0	0	0	0
20	3	A	dorsal	0	0	0	0	0	0	0	0	0	0	0	0	0	0	0	0	0	0	0	0	0	0	0	0	0	0	0	0	0	0	0	0	0	0	0	0	0	0	0	0	0	0	0	0	0	0
20	3	A	ventral	0	0	0	0	0	0	0	0	0	0	0	0	0	0	0	0	0	0	0	0	0	0	0	0	0	0	0	0	0	0	0	0	0	0	0	0	0	0	0	0	0	0	0	0	0	0
20	3	B	dorsal	0	0	0	0	0	0	1	0	0	0	0	0	0	0	0	1	0	0	0	0	2	0	1	0	2	0	0	0	0	0	0	1	0	0	0	0	0	0	0	0	0	0	0	0	0	0
20	3	B	ventral	0	0	0	0	0	0	0	0	0	0	0	0	0	0	0	0	0	0	0	0	0	0	0	0	0	0	0	0	0	0	0	0	0	0	0	0	0	0	0	0	0	0	0	0	0	0
20	3	B	dorsal	0	0	0	0	0	0	0	0	0	0	0	0	0	0	0	0	0	0	0	0	0	0	0	0	0	0	0	0	0	0	0	0	0	0	0	0	0	0	0	0	0	0	0	0	0	0
20	3	B	ventral	0	0	0	0	0	0	0	0	0	0	0	0	0	0	0	0	0	0	0	0	0	0	0	0	0	0	0	0	0	0	0	1	0	0	0	0	0	0	0	0	0	0	0	0	0	0
20	3	B	dorsal	0	0	1	0	0	0	0	0	0	0	0	0	0	0	0	0	0	0	0	0	0	0	0	0	0	0	0	0	0	0	0	0	0	0	0	0	0	0	0	0	0	0	0	0	0	0
20	3	B	ventral	0	0	0	0	0	0	0	0	0	0	0	0	0	0	0	0	0	0	0	0	0	0	0	0	0	0	0	0	0	0	0	0	0	0	0	0	0	0	0	0	0	0	0	0	0	0
20	3	B	dorsal	0	0	0	0	0	0	0	0	0	0	0	0	0	0	0	0	0	0	0	0	0	0	0	0	0	0	0	0	0	0	0	0	0	0	0	0	0	0	0	0	0	0	0	0	0	0
20	3	B	ventral	0	0	0	0	0	0	0	0	0	0	0	0	0	0	0	0	0	0	0	0	0	0	0	0	0	0	0	0	0	0	0	0	0	0	0	0	0	1	0	0	0	0	0	0	0	0
20	3	C	dorsal	0	0	1	0	0	0	0	0	0	0	0	0	0	1	0	0	1	0	0	0	0	0	0	0	0	0	0	0	0	0	0	1	0	0	0	0	0	0	0	0	0	0	0	0	0	0
20	3	C	ventral	0	2	0	0	0	0	0	0	0	0	0	0	0	0	0	0	0	0	0	0	0	1	0	0	0	0	0	0	1	0	0	0	0	0	0	0	0	0	0	0	0	0	0	0	0	1
20	3	C	dorsal	0	0	0	1	0	0	0	0	0	0	0	0	0	0	0	0	0	0	0	0	0	0	0	0	0	0	0	1	0	0	0	1	0	0	0	0	0	0	0	0	0	0	0	0	0	0
20	3	C	ventral	0	0	2	0	1	0	0	1	1	0	0	0	0	0	1	0	0	0	0	0	0	1	0	0	0	0	0	0	0	0	0	0	0	0	0	0	0	0	0	0	0	0	0	0	0	0
20	3	C	dorsal	0	0	1	0	0	0	0	0	0	0	0	0	0	0	0	0	0	0	0	0	0	0	0	0	0	0	0	1	0	0	0	0	0	0	0	0	0	0	0	0	0	0	0	1	0	0
20	3	C	ventral	0	0	0	0	0	0	0	0	0	0	0	0	0	0	0	0	0	0	0	0	0	0	0	0	0	0	0	0	0	0	0	0	0	0	0	0	0	0	1	0	0	0	0	0	0	0
20	3	C	dorsal	0	0	0	0	0	0	0	0	0	0	0	0	0	0	0	0	0	0	0	0	0	0	0	0	0	0	0	0	0	0	0	0	0	0	0	0	0	0	0	0	0	0	0	0	0	0
20	3	C	ventral	0	0	0	0	0	0	0	0	0	0	0	0	0	0	0	0	0	0	0	0	0	0	0	0	0	0	0	0	0	0	0	0	0	0	0	0	0	0	0	0	0	0	0	0	0	0
20	3	C	dorsal	0	0	0	1	0	0	0	0	0	0	0	0	0	0	0	0	0	0	0	0	0	0	0	0	0	0	0	0	0	0	0	0	1	0	0	0	0	0	0	0	0	0	0	0	0	0
20	3	C	ventral	0	0	0	1	1	0	0	0	0	0	0	0	0	0	0	0	0	0	0	0	0	0	0	0	0	0	0	0	0	0	0	0	0	0	0	0	0	0	0	0	0	0	0	0	0	0
20	3	C	dorsal	0	2	0	0	0	0	0	0	0	0	0	0	0	0	0	0	0	0	0	0	0	0	0	0	0	0	0	0	0	0	0	0	0	0	0	0	0	0	0	0	0	0	0	0	0	0
20	3	C	ventral	0	0	0	0	0	0	0	0	0	0	0	0	0	0	0	0	0	0	0	0	0	0	0	0	0	0	0	0	0	0	0	0	0	0	0	0	0	0	0	0	0	0	0	0	0	0
20	3	C	dorsal	0	2	0	0	0	0	0	0	0	0	0	0	0	0	0	0	0	0	0	0	0	0	0	0	0	0	0	0	0	0	0	0	0	0	0	0	0	0	0	0	0	0	0	0	0	0
20	3	C	ventral	0	0	0	0	0	0	0	0	0	0	0	0	0	0	0	0	0	0	0	0	0	0	0	0	0	0	1	0	0	0	0	0	0	0	0	0	0	0	0	0	0	0	0	0	0	0
20	3	C	dorsal	0	1	0	0	0	0	0	0	0	0	0	0	0	0	0	0	0	0	1	0	0	0	0	0	0	0	0	0	0	0	0	0	0	0	0	0	0	0	0	0	0	0	0	0	0	0
20	3	C	ventral	0	0	0	0	0	0	0	0	0	0	0	0	0	0	0	0	0	0	0	0	0	0	0	0	0	0	0	0	0	0	0	0	0	0	0	0	0	0	0	0	0	0	0	0	0	0
20	3	C	dorsal	0	0	0	0	0	0	0	0	0	0	0	0	1	0	0	0	0	0	0	0	0	0	0	0	0	0	0	0	0	0	0	0	0	0	0	0	0	0	0	0	0	0	0	0	0	0
20	3	C	ventral	0	0	0	1	0	0	0	1	0	0	0	0	0	0	0	0	0	0	0	0	0	0	0	0	0	0	0	0	0	0	0	0	0	0	0	0	0	0	0	0	0	0	0	0	0	0
20	3	B	dorsal	1	0	0	0	0	0	0	0	1	0	0	0	0	1	0	0	0	1	0	0	0	0	0	2	0	0	0	0	0	0	0	0	0	0	0	0	0	0	0	0	0	0	0	0	0	0
20	3	B	ventral	0	0	2	0	0	0	0	0	0	0	0	0	0	0	0	0	0	0	0	0	0	0	0	0	1	0	0	0	0	1	0	0	1	0	0	0	0	0	0	0	0	0	0	0	0	0
20	3	B	dorsal	0	0	0	1	0	0	0	1	0	0	0	0	0	0	0	0	0	0	0	1	0	0	0	0	0	0	0	0	0	0	0	0	1	0	0	0	0	0	0	0	0	0	0	0	0	0
20	3	B	ventral	0	0	0	0	0	0	0	0	0	0	0	0	0	1	0	0	0	0	0	0	0	0	0	0	0	0	0	0	1	0	0	0	0	0	0	0	0	0	0	0	0	0	0	0	0	0
20	3	B	dorsal	0	0	1	1	0	0	0	0	0	0	0	0	0	0	0	0	0	0	0	0	0	0	0	0	0	0	0	0	0	0	0	0	0	0	0	0	0	0	0	0	0	0	0	0	0	0
20	3	B	ventral	0	0	0	2	0	0	0	0	0	0	0	0	0	0	0	2	0	0	0	0	0	0	0	0	0	0	0	0	0	0	0	0	0	0	0	0	0	0	0	0	0	0	0	0	0	0
20	3	B	dorsal	0	0	1	0	0	0	0	0	0	0	0	0	0	0	0	0	0	0	0	0	0	0	0	0	0	0	0	0	0	0	0	0	0	0	0	0	0	0	0	0	0	0	0	0	0	0
20	3	B	ventral	0	0	0	0	0	0	0	0	0	0	0	0	0	0	0	0	0	0	0	0	0	0	0	0	0	0	0	0	0	0	0	0	0	0	0	0	0	0	0	0	0	0	0	0	0	0
20	3	B	dorsal	0	0	0	1	0	0	0	0	0	0	0	0	0	0	0	0	0	0	0	0	0	0	0	0	0	0	0	0	0	0	0	0	0	0	0	0	0	0	0	0	0	0	0	0	0	0
20	3	B	ventral	0	0	0	0	0	0	0	0	0	0	0	0	0	0	0	0	0	0	0	0	0	0	0	0	0	0	0	0	0	0	0	0	0	0	0	0	0	0	0	0	0	0	0	0	0	0
20	3	C	dorsal	0	0	1	0	0	0	0	0	0	0	0	0	0	0	0	0	0	0	0	0	0	0	0	0	0	0	0	0	0	0	0	0	0	0	0	0	0	0	0	0	0	0	0	0	0	0
20	3	C	ventral	0	0	1	0	0	0	0	0	0	0	0	0	0	0	0	0	0	0	0	0	0	0	0	0	0	0	0	0	0	0	0	0	0	0	0	0	0	0	0	0	0	0	0	0	0	0
20	3	C	dorsal	0	0	1	0	0	0	0	0	0	0	0	1	0	0	0	0	0	0	0	0	0	0	0	0	0	0	0	0	0	0	0	0	0	0	0	0	0	0	0	0	0	0	0	0	0	0
20	3	C	ventral	2	0	0	0	0	0	1	0	0	0	0	0	0	0	0	0	0	0	0	0	0	0	0	0	0	0	0	0	0	0	0	0	0	0	0	0	2	0	0	0	0	0	0	0	0	0
20	3	C	dorsal	0	0	0	1	0	0	0	0	0	0	0	0	1	0	0	0	0	0	0	0	0	0	0	0	0	0	0	0	0	0	0	0	0	0	0	0	0	0	0	0	0	0	0	0	0	0
20	3	C	ventral	0	1	0	0	0	0	0	0	1	0	0	0	0	0	0	0	0	0	0	0	0	0	0	0	0	0	0	0	0	0	0	0	0	0	0	0	0	0	0	0	0	0	0	0	0	0
20	3	C	dorsal	0	0	0	0	0	0	0	0	0	0	0	0	0	0	0	0	0	0	0	0	0	0	0	0	0	0	0	0	0	0	0	0	0	0	0	0	0	0	0	0	0	0	0	0	0	0
20	3	C	ventral	0	0	0	0	0	0	0	0	0	0	0	0	0	0	0	0	0	0	0	0	0	0	0	0	0	0	0	0	0	0	0	0	0	0	0	0	0	0	0	0	0	0	0	0	0	0
20	6	A	dorsal	0	0	0	1	0	0	0	0	0	0	0	0	0	0	0	0	0	0	0	0	0	0	0	0	0	0	0	0	0	0	0	0	0	0	0	0	0	0	0	0	0	0	0	0	0	0
20	6	A	ventral	1	0	0	0	0	0	0	0	0	0	0	0	0	0	0	0	0	0	0	0	0	0	0	0	0	0	0	0	0	0	0	0	0	0	0	0	0	0	0	0	0	0	0	0	0	0
20	6	A	dorsal	0	0	0	1	0	0	0	0	0	0	0	0	0	0	0	0	0	0	0	0	0	0	0	0	0	0	0	0	0	0	0	0	0	0	0	0	0	0	0	0	0	0	0	0	0	0
20	6	A	ventral	1	0	0	0	0	0	0	0	0	0	0	0	0	0	0	0	0	0	0	0	0	0	0	0	0	0	0	0	0	0	0	0	0	0	0	0	0	0	0	0	0	0	0	0	0	0
20	6	A	dorsal	0	0	0	1	0	0	0	0	0	0	0	0	0	0	0	0	0	0	0	0	0	0	0	0	0	0	0	0	0	0	0	0	0	0	0	0	0	0	0	0	0	0	0	0	0	0
20	6	A	ventral	0	0	0	0	0	0	0	0	0	0	0	0	0	0	0	0	0	0	0	0	0	0	0	0	0	0	0	0	0	0	0	0	0	0	0	0	0	0	0	0	0	0	0	0	0	0
20	6	B	dorsal	0	0	0	0	0	0	0	0	0	0	0	0	0	1	0	0	0	0	0	0	0	0	0	0	0	0	0	0	0	0	0	0	0	0	0	0	0	0	0	0	0	0	0	0	0	0
20	6	B	ventral	0	0	0	0	0	0	1	0	0	0	0	0	0	0	0	0	0	0	0	0	0	0	0	0	0	0	0	0	0	0	0	0	0	0	0	0	0	0	0	0	0	0	0	0	0	0
20	6	B	dorsal	0	0	0	1	0	0	0	0	0	0	0	0	0	1	0	0	0	0	0	0	0	0	0	0	0	0	0	0	0	0	0	0	0	0	0	0	0	0	0	0	0	0	0	0	0	0
20	6	B	ventral	0	0	0	0	0	0	0	0	0	0	0	0	0	0	0	0	0	0	0	0	0	0	0	0	0	0	0	0	0	0	0	0	0	0	0	0	0	0	0	1	0	0	0	0	0	0
20	6	B	dorsal	0	0	0	0	0	0	0	0	0	0	0	0	0	0	0	0	0	0	0	0	0	0	0	0	0	0	0	0	0	0	0	0	0	0	0	0	0	0	0	0	0	0	0	0	0	0
20	6	B	ventral	0	0	0	0	0	0	0	0	0	0	0	0	0	0	0	0	0	0	0	0	0	0	0	0	0	0	0	0	0	0	0	0	0	0	0	0	0	0	0	0	0	0	0	0	0	0
20	6	B	dorsal	0	0	0	0	0	0	0	0	0	0	0	0	0	0	0	0	0	0	0	0	0	0	0	0	0	0	0	0	0	0	0	0	0	0	0	0	0	0	0	0	0	0	0	0	0	0
20	6	B	ventral	0	0	0	0	0	0	0	0	0	0	0	0	0	0	0	0	0	0	0	0	0	0	0	0	0	0	0	0	0	0	0	0	0	0	0	0	0	0	0	0	0	0	0	0	0	0
20	6	B	dorsal	0	0	0	0	0	0	0	0	0	0	0	0	0	0	0	0	0	0	0	0	0	0	0	0	0	0	0	0	0	0	0	0	0	0	0	0	0	0	0	0	0	0	0	0	0	0
20	6	B	ventral	0	0	0	0	0	0	0	0	0	0	0	0	0	0	0	0	0	0	0	0	0	0	0	0	0	0	0	0	0	0	0	0	0	0	0	0	0	0	0	0	0	0	0	0	0	0
20	6	B	dorsal	0	0	0	0	0	0	0	0	0	0	0	0	0	0	0	0	0	0	0	0	0	0	0	0	0	0	0	0	0	0	0	0	0	0	0	0	0	0	0	0	0	0	0	0	0	0
20	6	B	ventral	0	0	0	0	0	0	0	0	0	0	0	0	0	0	0	0	0	0	0	0	0	0	0	0	0	0	0	0	0	0	0	0	0	0	0	0	0	0	0	0	0	0	0	0	0	0
20	6	B	dorsal	0	0	0	0	0	0	0	0	0	0	0	0	0	0	0	0	0	0	0	0	0	0	0	0	0	0	0	0	0	0	0	0	0	0	0	0	0	0	0	0	0	0	0	0	0	0
20	6	B	ventral	0	0	0	0	0	0	0	0	0	0	0	0	0	0	0	0	0	0	0	0	0	0	0	0	0	0	0	0	0	0	0	0	0	0	0	0	0	0	0	0	0	0	0	0	0	0
20	6	C	dorsal	0	0	0	0	0	0	0	0	0	0	0	0	0	0	0	0	0	0	0	0	0	0	0	0	0	0	0	0	0	0	0	0	0	0	0	0	0	0	0	0	0	0	0	0	0	0
20	6	C	ventral	0	0	0	0	0	0	0	0	0	0	0	0	0	0	0	0	0	0	0	0	0	0	0	0	0	0	0	0	0	0	0	0	0	0	0	0	0	0	0	0	0	0	0	0	0	0
20	6	C	dorsal	0	0	0	0	0	0	0	0	0	0	0	0	0	0	0	0	0	0	0	0	0	0	0	0	0	0	0	0	0	0	0	0	0	0	0	0	0	0	0	0	0	0	0	0	0	0
20	6	C	ventral	0	0	0	0	0	0	0	0	0	0	0	0	0	0	0	0	0	0	0	0	0	0	0	0	0	0	0	0	0	0	0	0	0	0	0	0	0	0	0	0	0	0	0	0	0	0
20	6	A	dorsal	0	0	0	0	0	0	0	0	0	0	0	0	0	0	0	0	0	0	0	0	0	0	0	0	0	0	0	0	0	0	0	0	0	0	0	0	0	0	0	0	0	0	0	0	0	0
20	6	A	ventral	0	0	1	4	0	0	0	0	0	0	0	0	0	0	0	0	0	0	0	0	0	0	0	0	0	0	0	0	0	0	0	0	0	0	0	0	0	0	0	0	0	0	0	0	0	0
20	6	A	dorsal	0	1	0	0	0	0	0	0	0	0	0	0	0	0	0	0	0	0	0	0	0	0	0	0	0	0	0	0	0	0	0	0	0	0	0	0	0	0	0	0	0	0	0	0	0	0
20	6	A	ventral	0	0	0	0	0	0	0	0	0	0	0	0	0	0	0	0	0	0	0	0	0	0	0	0	0	0	0	0	0	0	0	0	0	0	0	0	0	0	0	0	0	0	0	0	0	0
20	6	A	dorsal	0	0	1	0	0	0	0	0	0	0	0	0	0	0	0	0	0	0	0	0	0	0	0	0	0	0	0	0	0	0	0	0	0	0	0	0	0	0	0	0	0	0	0	0	0	0
20	6	A	ventral	0	0	0	0	0	0	0	0	0	0	0	0	0	0	0	0	0	0	0	0	0	0	0	0	0	0	0	0	0	0	0	0	0	0	0	0	0	0	0	0	0	0	0	0	0	0
20	6	A	dorsal	0	0	0	0	0	0	0	0	0	0	0	0	0	0	0	0	0	0	0	0	0	0	0	0	0	0	0	0	0	0	0	0	0	0	0	0	0	0	0	0	0	0	0	0	0	0
20	6	A	ventral	0	0	0	0	0	0	0	0	0	0	0	0	0	0	0	0	0	0	0	0	0	0	0	0	0	0	0	0	0	0	0	0	0	0	0	0	0	0	0	0	0	0	0	0	0	0
20	6	A	dorsal	0	0	0	0	0	0	0	0	0	0	0	0	0	0	0	0	0	0	0	0	0	0	0	0	0	0	0	0	0	0	0	0	0	0	0	0	0	0	0	0	0	0	0	0	0	0
20	6	A	ventral	0	0	0	0	0	0	0	0	0	0	0	0	0	0	0	0	0	0	0	0	0	0	0	0	0	0	0	0	0	0	0	0	0	0	0	0	0	0	0	0	0	0	0	0	0	0
20	6	B	dorsal	0	0	0	0	0	0	0	0	0	0	0	0	0	0	0	0	0	0	0	0	0	0	0	0	0	0	0	0	0	0	0	0	0	0	0	0	0	0	0	0	0	0	0	0	0	0
20	6	B	ventral	0	0	0	0	0	0	0	0	0	0	0	0	0	0	0	0	0	0	0	0	0	0	0	0	0	0	0	0	0	0	0	0	0	0	0	0	0	0	0	0	0	0	0	0	0	0
20	6	B	dorsal	0	0	0	0	0	0	0	0	0	0	0	0	0	0	0	0	0	0	0	0	0	0	0	0	0	0	0	0	0	0	0	0	0	0	0	0	0	0	0	0	0	0	0	0	0	0
20	6	B	ventral	0	0	0	0	0	0	0	0	0	0	0	0	0	0	0	0	0	0	0	0	0	0	0	0	0	0	0	0	0	0	0	0	0	0	0	0	0	0	0	0	0	0	0	0	0	0
20	6	B	dorsal	0	0	0	0	0	0	0	0	0	0	0	0	0	0	0	0	0	0	0	0	0	0	0	0	0	0	0	0	0	0	0	0	0	0	0	0	0	0	0	0	0	0	0	0	0	0
20	6	B	ventral	0	0	0	0	0	0	0	0	0	0	0	0	0	0	0	0	0	0	0	0	0	0	0	0	0	0	0	0	0	0	0	0	0	0	0	0	0	0	0	0	0	0	0	0	0	1
20	6	B	dorsal	0	0	0	0	0	0	0	0	0	0	0	0	0	0	0	0	0	0	0	0	0	0	0	0	0	0	0	0	0	0	0	0	0	0	0	0	0	0	0	0	0	0	0	0	0	0
20	6	B	ventral	0	0	0	0	0	0	0	0	0	0	0	0	0	0	0	0	0	0	0	0	0	0	0	0	0	0	0	0	0	0	0	0	0	0	0	0	0	0	0	0	0	0	0	0	0	0
20	6	B	dorsal	0	0	0	0	0	0	0	0	0	0	0	0	0	0	0	0	0	0	0	0	0	0	0	0	0	0	0	0	0	0	0	0	0	0	0	0	0	0	0	0	0	0	0	0	0	0
20	6	B	ventral	0	1	0	0	0	0	0	0	0	0	0	0	0	0	0	0	0	0	0	0	0	0	0	0	0	0	0	0	0	0	0	0	0	0	0	0	0	0	0	0	0	0	0	0	0	0
20	6	B	dorsal	1	0	0	0	0	0	0	0	0	0	0	0	0	0	0	0	0	0	0	0	0	0	0	0	0	0	0	0	0	0	0	0	0	0	0	0	0	0	0	0	0	0	0	0	0	0
20	6	B	ventral	0	0	0	0	0	0	0	0	0	0	0	0	0	0	0	0	0	0	0	0	0	0	0	0	0	0	0	0	0	0	0	0	0	0	0	0	0	0	0	0	0	0	0	0	0	0
9	9	A	dorsal	0	0	0	0	0	0	0	0	0	0	0	0	0	0	0	0	0	0	0	0	0	0	0	0	0	0	0	0	0	0	0	0	0	0	0	0	0	0	0	0	0	0	0	0	0	0
9	9	A	ventral	0	0	1	0	0	0	0	1	1	0	0	0	1	0	0	0	0	0	0	0	0	0	0	0	0	0	0	0	0	0	0	0	0	0	0	0	0	0	0	0	0	0	7	0	0	0
9	9	A	dorsal	0	0	0	1	0	0	0	0	0	0	0	0	0	0	0	0	0	0	0	0	0	0	0	0	0	0	0	0	0	0	0	0	0	0	0	0	0	0	0	0	0	0	1	0	0	0
9	9	A	ventral	0	0	0	0	0	0	0	0	1	0	0	0	0	0	0	0	0	0	0	0	0	0	0	0	1	0	0	0	0	0	0	0	0	0	0	0	0	0	0	0	0	0	0	0	0	0
9	9	A	dorsal	0	0	0	0	0	1	1	0	0	1	0	0	0	0	0	0	0	0	0	0	0	0	0	0	0	0	0	0	0	0	0	0	0	0	0	0	0	0	0	0	0	0	0	0	0	0
9	9	A	ventral	0	0	1	0	0	0	0	0	0	0	0	0	0	2	0	0	0	1	0	0	0	0	0	1	0	0	0	0	0	0	0	0	0	0	0	0	0	0	0	0	0	2	0	0	0	0
9	9	A	dorsal	0	0	0	0	0	0	0	0	0	0	0	0	0	0	0	0	0	0	0	0	0	0	0	0	0	0	0	0	0	0	0	0	0	0	0	0	0	0	0	0	0	0	0	0	0	0
9	9	A	ventral	0	0	0	0	0	0	0	0	0	0	0	0	0	1	0	0	3	2	0	0	0	0	0	1	0	0	0	0	0	0	0	0	0	0	0	0	0	0	0	0	0	0	0	0	0	0
9	9	A	dorsal	0	0	0	1	0	0	0	0	0	0	0	0	0	0	0	0	0	0	0	0	0	0	0	0	0	0	0	0	0	0	0	0	0	0	0	0	0	0	0	0	0	0	0	0	0	0
9	9	A	ventral	0	0	1	1	1	0	0	0	0	0	0	0	0	0	0	0	0	0	0	0	0	0	0	0	0	0	0	0	0	0	0	0	0	0	0	0	0	0	0	0	0	0	0	0	0	0
9	9	A	dorsal	0	0	0	0	0	0	0	0	0	0	0	0	0	0	0	0	0	0	0	0	0	0	0	0	0	0	0	0	0	0	0	0	0	0	0	0	0	0	0	0	0	0	0	0	0	0
9	9	A	ventral	0	0	2	0	0	0	0	1	0	0	0	0	2	0	0	0	0	0	0	0	0	0	0	0	0	0	0	0	0	0	0	0	0	0	0	0	0	0	0	0	0	0	0	0	0	0
9	9	A	dorsal	0	0	0	0	0	0	0	0	0	0	0	0	0	0	0	0	0	0	0	0	0	0	0	0	0	0	1	0	1	0	0	1	0	0	0	0	0	0	0	0	0	0	0	0	0	0
9	9	A	ventral	0	0	0	1	0	0	0	1	0	0	0	0	0	0	0	0	0	0	0	0	0	0	0	0	0	0	0	0	0	0	0	0	0	0	0	0	0	0	0	0	0	0	0	0	0	0
9	9	A	dorsal	0	0	0	0	0	0	0	0	0	0	0	0	0	0	0	0	0	0	0	0	0	0	0	0	0	0	0	0	0	0	0	0	0	0	0	0	0	0	0	0	0	0	0	0	0	0
9	9	A	ventral	0	0	1	0	0	0	0	0	1	0	0	0	0	0	0	0	0	0	0	0	0	0	0	0	0	0	0	0	0	0	0	0	0	0	0	0	0	0	0	0	0	0	0	0	0	0
9	9	B	dorsal	0	0	0	0	0	0	0	0	0	0	0	0	0	0	0	0	0	0	0	0	0	0	0	0	0	0	0	0	0	0	0	0	0	0	0	0	0	0	0	0	0	0	0	0	0	0
9	9	B	ventral	0	0	0	1	0	0	0	0	0	0	0	0	0	0	0	0	0	0	0	0	0	0	0	0	0	0	0	0	0	0	0	0	0	0	0	0	0	0	0	0	0	0	0	0	0	0
9	9	C	dorsal	0	0	2	2	0	0	0	0	0	0	0	0	0	0	0	0	0	0	0	0	0	0	0	0	0	0	0	0	0	0	0	0	0	0	0	0	0	0	0	0	0	0	0	0	0	0
9	9	C	ventral	0	0	2	0	0	0	0	0	0	0	0	0	0	0	0	0	0	0	0	0	0	0	0	0	0	0	0	0	0	0	0	0	0	0	1	0	0	0	1	0	0	0	0	0	0	0
9	9	C	dorsal	0	0	0	1	0	0	0	0	0	0	0	0	0	0	0	0	0	0	0	0	0	0	0	0	0	0	0	0	0	0	0	0	0	1	0	0	0	0	1	0	0	0	0	1	0	0
9	9	C	ventral	0	0	0	1	0	0	0	0	0	0	0	0	0	0	0	0	0	1	0	0	0	0	0	0	0	0	0	0	0	0	1	0	0	0	0	0	0	0	0	0	0	0	0	0	0	0
9	9	C	dorsal	0	0	0	0	0	0	0	3	0	0	0	0	1	0	0	0	0	0	0	0	0	0	0	0	0	0	0	0	0	0	0	0	0	0	0	0	0	0	0	0	0	0	0	0	0	0
9	9	C	ventral	0	0	0	0	1	0	0	1	0	0	0	0	0	0	0	0	0	0	0	0	0	0	2	0	0	0	0	0	0	0	0	1	0	0	0	0	1	0	0	0	0	0	0	0	0	0
9	9	C	dorsal	0	0	0	1	0	0	0	0	0	0	0	0	0	0	0	0	0	0	0	0	0	0	0	0	0	0	0	0	0	0	0	0	0	0	0	0	0	0	0	0	0	0	0	0	0	0
9	9	C	ventral	0	0	0	0	0	0	0	0	0	0	0	0	0	0	0	0	0	0	0	0	0	0	0	0	0	0	0	0	0	0	0	0	0	0	0	0	0	0	0	0	0	0	0	0	0	0
9	9	C	dorsal	0	0	0	1	0	0	0	0	0	0	0	0	0	0	0	0	0	0	0	0	0	1	0	0	0	0	0	0	0	0	0	0	0	0	0	0	0	0	0	0	0	0	0	0	0	0
9	9	C	ventral	0	0	1	0	0	0	0	0	0	0	0	0	0	0	0	0	0	0	0	0	0	0	0	0	0	0	0	0	0	0	0	0	0	0	0	0	0	0	0	0	0	0	0	0	0	0
9	9	C	dorsal	0	1	0	1	0	0	0	0	0	0	0	0	2	0	0	0	0	0	0	0	0	0	0	0	0	0	0	0	0	0	0	0	0	0	0	0	0	0	0	0	0	0	0	0	0	0
9	9	C	ventral	0	0	2	0	0	0	0	0	0	0	0	0	0	0	0	0	0	0	0	0	0	0	0	0	0	0	0	0	0	0	0	0	0	0	0	0	0	0	0	0	0	0	0	0	0	0
9	9	A	dorsal	0	0	0	0	0	0	0	0	0	0	0	0	0	0	0	0	0	0	0	0	1	0	0	0	0	0	0	0	0	0	0	0	0	0	0	0	0	0	0	0	1	0	1	0	0	0
9	9	A	ventral	0	0	0	0	0	0	0	0	0	0	0	0	0	0	0	0	0	0	0	0	0	0	0	0	0	0	0	0	0	0	0	0	0	0	0	0	0	0	0	0	0	0	0	0	0	0
9	9	A	dorsal	1	2	0	0	0	0	1	0	0	1	0	0	0	0	0	0	0	0	0	0	0	0	0	0	0	0	0	0	0	0	0	0	1	0	0	0	0	0	0	0	0	0	0	0	0	0
9	9	A	ventral	0	0	1	0	0	0	0	0	2	0	0	0	0	0	0	0	0	0	0	0	0	0	0	0	0	0	0	0	0	0	0	0	0	0	0	0	0	0	0	0	0	0	0	0	0	0
9	9	A	dorsal	0	0	0	0	0	0	0	0	0	0	0	0	0	0	0	0	0	0	0	0	0	0	0	0	0	0	0	0	0	0	0	0	0	0	0	0	0	0	0	0	0	0	0	0	0	0
9	9	A	ventral	0	0	0	0	0	0	0	0	0	0	0	0	0	0	0	0	0	0	0	0	0	0	0	0	0	0	0	0	0	0	0	0	0	0	0	0	0	0	0	0	0	0	0	0	0	0
9	9	A	dorsal	0	0	0	0	0	0	0	0	0	0	0	0	0	0	0	0	0	0	0	0	0	0	0	0	0	0	0	0	0	0	0	0	0	0	0	0	0	0	0	0	0	0	0	0	0	0
9	9	A	ventral	0	0	0	0	0	0	0	0	0	0	0	0	0	0	0	0	0	0	0	0	0	0	0	0	0	0	0	0	0	0	0	0	0	0	0	0	0	0	0	0	0	0	0	0	0	0
9	9	B	dorsal	0	0	0	0	1	0	0	0	1	0	0	0	0	0	0	0	0	1	0	0	0	0	0	0	0	0	0	0	0	0	0	0	0	0	0	0	0	0	0	0	0	0	0	0	0	0
9	9	B	ventral	0	0	0	0	0	0	0	0	0	0	0	0	0	0	1	0	0	0	0	0	0	0	0	0	0	0	0	0	0	0	0	0	0	0	0	0	0	0	0	0	0	0	0	0	0	0
9	9	B	dorsal	0	0	2	0	0	0	0	0	1	0	1	0	0	2	0	0	0	0	0	0	0	0	0	1	0	0	0	0	0	0	0	0	0	0	0	0	0	0	0	0	0	0	0	0	0	0
9	9	B	ventral	0	0	0	2	0	0	0	0	0	0	0	0	0	0	0	0	0	0	0	0	0	0	0	0	0	0	0	1	0	0	0	0	0	0	0	0	0	0	0	0	0	0	0	0	0	0
9	9	B	dorsal	0	0	0	1	0	0	0	1	0	0	0	0	0	0	0	0	0	0	0	0	0	0	0	0	0	0	0	0	0	0	0	0	0	0	0	0	0	0	0	0	0	0	0	0	0	0
9	9	B	ventral	0	0	0	2	0	0	0	0	0	0	0	0	0	0	0	0	0	0	0	0	0	0	0	0	0	0	1	0	0	0	0	0	0	0	0	0	0	0	0	0	0	0	0	0	0	0
9	9	B	dorsal	0	0	0	0	0	0	0	1	0	0	0	0	1	0	0	0	0	0	0	0	0	0	0	1	0	0	0	0	0	0	0	0	0	0	0	0	0	0	0	0	0	0	0	0	0	0
9	9	B	ventral	0	0	1	0	0	0	0	0	0	0	0	0	0	0	0	0	0	0	0	0	0	0	0	0	0	1	0	0	0	0	0	0	0	0	0	0	0	0	0	0	0	0	0	0	0	0
9	9	C	dorsal	0	0	0	0	0	0	0	0	0	0	0	0	0	0	0	3	0	0	0	0	0	0	0	0	0	0	0	0	0	0	0	0	0	0	0	0	0	0	0	0	0	0	0	0	0	0
9	9	C	ventral	0	2	0	0	1	0	1	3	1	0	0	0	0	0	0	0	0	0	0	0	0	0	0	0	0	0	0	0	0	0	0	0	0	0	0	0	0	0	0	0	0	0	0	0	0	0
9	9	C	dorsal	1	0	0	0	0	0	0	0	0	0	0	0	0	0	0	0	0	0	0	0	0	0	0	0	0	0	0	0	0	0	0	0	0	0	0	0	0	0	0	0	0	0	0	0	0	0
9	9	C	ventral	0	0	0	2	0	0	0	0	0	0	0	0	0	1	0	0	0	0	0	1	0	0	0	0	0	0	0	0	0	0	0	0	0	0	0	0	0	0	0	0	0	0	0	0	0	0
9	9	C	dorsal	0	0	0	0	0	0	0	0	0	0	0	0	0	0	0	0	0	0	0	0	0	0	0	0	0	0	0	0	0	0	0	0	0	0	0	0	0	0	0	0	0	0	0	0	0	0
9	9	C	ventral	0	0	0	1	0	0	0	0	0	0	0	0	0	0	0	0	0	0	0	0	0	0	0	0	0	0	0	0	0	0	0	0	0	0	0	0	0	0	0	0	0	0	0	0	0	0
9	9	C	dorsal	0	0	0	0	0	0	0	0	0	0	0	0	0	0	0	0	0	0	0	0	0	0	0	0	0	0	0	0	0	0	0	0	0	0	0	0	0	0	0	0	0	0	0	0	0	0
9	9	C	ventral	0	0	0	0	0	0	0	0	0	0	0	0	0	2	0	0	0	0	0	0	0	0	0	0	0	0	0	0	0	0	0	0	0	0	0	0	0	0	0	0	0	0	0	0	0	0
20	11	A	dorsal	0	0	1	0	0	0	0	0	0	0	0	0	0	0	0	0	0	0	0	0	0	0	0	0	0	0	0	0	0	0	0	0	0	0	0	0	0	0	0	0	0	0	0	0	0	0
20	11	A	ventral	0	0	0	0	0	0	0	0	0	0	0	0	0	0	0	0	0	0	0	0	0	0	0	0	0	0	0	0	0	0	0	0	0	0	0	0	0	0	0	0	0	0	0	0	0	0
20	11	A	dorsal	0	0	0	0	0	1	0	0	0	0	0	0	0	0	1	0	0	0	0	0	0	0	0	0	0	0	0	0	0	0	0	0	0	0	0	0	0	0	0	0	0	0	0	0	0	0
20	11	A	ventral	0	0	1	0	0	0	0	1	0	0	0	0	0	0	0	0	0	0	0	0	0	0	0	0	0	0	0	0	0	0	0	0	0	0	0	0	0	0	0	0	0	0	0	0	0	0
20	11	A	dorsal	0	0	0	0	0	0	0	0	0	0	0	0	0	0	0	0	0	0	0	0	0	0	0	0	0	0	0	0	0	0	0	0	0	0	0	0	0	0	0	0	0	0	0	0	0	0
20	11	A	ventral	0	0	0	1	0	0	0	0	0	0	0	0	0	0	0	0	0	0	0	0	0	0	0	0	0	0	0	0	0	0	0	0	0	0	0	0	0	0	0	0	0	0	0	0	0	0
20	11	A	dorsal	0	0	0	0	0	0	0	1	1	0	0	0	0	0	0	0	0	0	0	0	0	0	0	0	0	0	0	0	0	0	0	0	0	0	0	0	0	0	0	0	0	0	0	0	0	0
20	11	A	ventral	0	0	0	0	0	0	0	0	0	0	0	0	0	0	0	0	0	0	0	0	0	0	0	0	0	0	0	0	0	0	0	0	0	0	0	0	0	0	0	0	0	0	0	0	0	0
20	11	B	dorsal	0	0	0	0	0	0	0	0	0	0	0	0	0	0	0	0	0	0	0	0	0	0	0	0	0	0	0	0	0	0	0	0	1	0	0	0	0	0	0	0	0	0	0	0	0	0
20	11	B	ventral	0	0	0	1	0	0	1	0	0	1	0	0	1	0	0	0	0	0	0	0	0	0	1	0	0	0	0	0	0	0	0	0	0	0	0	0	0	0	0	0	0	0	0	0	0	0
20	11	B	dorsal	0	0	0	0	0	0	0	1	0	0	0	0	0	1	0	0	0	0	0	0	0	0	0	0	0	0	0	0	0	0	0	0	0	0	0	0	0	0	0	0	0	0	0	0	0	0
20	11	B	ventral	0	0	1	0	0	0	0	0	0	0	0	0	0	0	0	0	0	0	0	0	0	0	0	0	0	0	0	0	0	0	0	0	0	0	0	0	0	0	0	0	0	0	0	0	0	0
20	11	B	dorsal	0	0	1	0	0	0	0	0	0	0	0	0	0	0	0	0	0	0	0	0	0	0	0	0	0	0	0	0	0	0	0	0	0	0	0	0	0	0	0	0	0	0	0	0	0	0
20	11	B	ventral	0	0	0	0	0	0	0	0	0	0	0	0	0	0	0	0	0	0	0	0	0	0	0	0	0	0	0	0	0	0	0	0	0	0	0	0	0	0	0	0	0	0	0	0	0	0
20	11	B	dorsal	0	0	0	1	0	0	0	0	0	0	0	0	0	0	0	0	0	0	0	0	0	0	0	0	0	0	0	0	0	0	0	0	0	0	0	0	0	0	0	0	0	0	0	0	0	0
20	11	B	ventral	0	0	0	0	0	0	0	0	0	0	0	0	0	0	0	0	0	0	0	0	0	0	0	0	0	0	0	0	0	0	0	0	0	0	0	0	0	0	0	0	0	0	0	0	0	0
20	11	B	dorsal	0	0	0	0	0	0	0	0	0	0	0	0	0	0	0	0	0	0	0	0	0	0	0	0	0	0	0	0	0	0	0	0	0	0	0	0	0	0	0	0	0	0	0	0	0	0
20	11	B	ventral	0	0	1	0	0	0	0	0	0	0	0	0	0	0	0	0	0	0	0	0	0	0	0	0	0	0	0	0	0	0	0	0	0	0	0	0	0	0	0	1	0	0	0	0	0	0
20	11	B	dorsal	0	0	0	1	0	0	0	0	0	0	0	0	0	0	0	0	0	0	0	0	0	0	0	0	0	0	0	0	0	0	0	0	0	0	0	0	0	0	0	0	0	0	0	0	0	0
20	11	B	ventral	0	0	0	0	0	0	0	0	0	0	0	0	0	0	0	0	0	0	0	0	0	0	0	0	0	0	0	0	0	0	0	0	0	0	0	0	0	0	0	0	0	0	0	0	0	0
20	11	B	dorsal	0	0	0	0	0	0	0	0	0	0	0	0	0	0	0	0	0	0	0	0	0	0	0	0	0	0	0	0	0	0	0	0	0	0	0	0	0	0	0	0	0	0	0	0	0	0
20	11	B	ventral	0	0	0	0	0	0	0	0	0	0	0	0	0	0	0	0	0	0	0	0	0	0	0	0	0	0	0	0	0	0	0	0	0	0	0	0	0	0	0	0	0	0	0	0	0	0
20	11	B	dorsal	0	0	0	1	0	0	0	0	0	0	0	0	0	0	0	0	0	0	0	0	0	0	0	0	0	0	0	0	0	0	0	0	0	0	0	0	0	0	0	0	0	0	0	0	0	0
20	11	B	ventral	0	0	0	0	0	0	0	0	0	0	0	0	0	0	0	0	0	0	0	0	0	0	0	0	0	0	0	0	0	0	0	0	0	0	0	0	0	0	0	0	0	0	0	0	0	0
20	11	B	dorsal	0	1	0	0	0	0	0	0	0	0	0	0	0	0	0	0	0	0	0	0	0	0	0	0	0	0	0	0	0	0	0	0	0	0	0	0	0	0	0	0	0	0	0	0	0	0
20	11	B	ventral	0	0	0	1	0	0	0	0	0	0	0	0	0	0	0	0	0	0	0	0	0	0	0	0	0	0	0	0	0	0	0	0	0	0	0	0	0	0	0	0	0	0	0	0	0	0
20	11	C	dorsal	0	0	0	0	0	0	0	0	0	0	0	0	1	0	0	0	0	0	0	0	0	0	0	0	0	0	0	0	0	0	0	0	0	0	0	0	0	0	0	0	0	0	0	0	0	0
20	11	C	ventral	0	0	1	0	0	0	0	0	0	0	0	0	0	0	0	0	0	0	0	0	0	0	0	0	0	0	0	0	0	0	0	0	0	0	0	0	0	0	0	0	0	0	0	0	0	0
20	11	C	dorsal	0	0	0	0	0	0	0	0	0	0	0	0	0	0	0	0	0	0	0	0	0	0	0	0	0	0	0	0	0	0	0	0	0	0	0	0	0	0	0	0	0	0	0	0	0	0
20	11	C	ventral	0	0	0	1	0	0	0	0	0	0	0	0	0	0	0	0	0	0	0	0	0	0	0	0	0	0	0	0	0	0	0	0	0	0	0	0	0	0	0	0	0	0	0	0	0	0
20	11	C	dorsal	0	0	0	1	0	0	0	0	0	0	0	0	0	0	0	0	0	0	0	0	0	0	0	0	0	0	0	0	0	0	0	0	0	0	0	0	0	0	0	0	0	0	0	0	0	0
20	11	C	ventral	0	0	0	0	0	0	0	0	0	0	0	0	0	0	0	0	0	0	0	0	0	0	0	0	0	0	0	0	0	0	0	0	0	0	0	0	0	0	0	0	0	0	0	0	0	0
20	11	C	dorsal	0	0	0	1	0	0	0	0	0	0	0	0	0	0	0	0	0	0	0	0	0	0	0	0	0	0	0	0	0	0	0	0	0	0	0	0	0	0	0	0	0	0	0	0	0	0
20	11	C	ventral	0	0	0	1	0	0	0	0	0	0	0	0	0	0	0	0	0	0	0	0	0	0	0	0	0	0	0	0	0	0	0	0	0	0	0	0	0	0	0	0	0	0	0	0	0	0
20	11	A	dorsal	0	0	0	0	0	0	0	0	0	0	0	0	0	0	0	0	0	0	0	0	0	0	0	0	0	0	0	0	0	0	0	0	0	0	0	0	0	0	0	0	0	0	0	0	0	0
20	11	A	ventral	0	0	0	0	0	0	0	0	0	0	0	0	0	0	0	0	0	0	0	0	0	0	0	0	0	0	0	0	0	0	0	0	0	0	0	0	0	0	0	0	0	0	0	0	0	0
20	11	B	dorsal	0	0	0	0	0	0	0	0	0	0	0	0	0	0	0	0	0	0	0	0	0	0	0	0	0	0	0	0	0	0	0	0	0	0	0	0	0	0	0	0	0	0	0	0	0	0
20	11	B	ventral	0	0	1	0	0	0	0	1	0	0	0	0	0	0	0	0	0	0	0	0	0	0	0	0	0	0	0	0	0	0	0	0	0	0	0	0	0	0	0	0	0	0	0	0	0	0
20	11	B	dorsal	0	0	0	0	0	0	0	0	0	0	0	0	0	0	0	0	0	0	0	0	0	0	0	0	0	0	0	0	0	0	0	0	0	0	0	0	0	0	0	0	0	0	0	0	0	0
20	11	B	ventral	0	0	0	1	0	0	0	0	0	0	0	0	0	0	0	0	0	0	0	0	0	0	0	0	0	0	0	0	0	0	0	0	0	0	0	0	0	0	0	0	0	0	0	0	0	0
20	11	B	dorsal	0	1	0	0	0	0	0	0	0	0	0	0	0	0	0	0	0	0	0	0	0	0	0	0	0	0	0	0	0	0	0	0	0	0	0	0	0	0	0	0	0	0	0	0	0	0
20	11	B	ventral	0	0	0	0	0	0	0	0	0	0	0	0	0	0	0	0	0	0	0	0	0	0	0	0	0	0	0	0	0	0	0	0	0	0	0	0	0	0	0	0	0	0	0	0	0	0
20	11	B	dorsal	0	0	0	0	0	0	0	0	0	0	0	0	0	0	0	0	0	0	0	0	0	0	0	0	0	0	0	0	0	0	0	0	0	0	0	0	0	0	0	0	0	0	0	0	0	0
20	11	B	ventral	0	0	0	0	0	0	0	0	0	0	0	0	0	0	0	0	0	0	0	0	0	0	0	0	0	0	0	0	0	0	0	0	0	0	0	0	0	0	1	0	0	0	0	0	0	0
20	11	C	dorsal	0	0	0	0	0	0	0	0	0	0	0	0	0	0	0	0	0	0	0	0	0	0	0	0	0	0	0	0	0	1	0	0	0	0	0	0	0	0	0	0	0	0	0	0	0	0
20	11	C	ventral	0	0	1	1	0	0	0	0	0	0	0	0	0	0	0	0	0	0	0	0	0	0	0	0	0	0	0	0	0	0	0	0	0	0	0	0	0	0	0	0	0	0	0	0	0	0
20	11	C	dorsal	0	0	1	1	0	0	0	1	0	0	0	0	0	1	0	0	0	0	0	0	0	0	0	0	0	0	0	0	0	0	0	0	0	0	0	0	0	0	0	0	0	0	0	0	0	0
20	11	C	ventral	0	0	0	0	0	0	0	0	0	0	0	0	0	0	0	0	0	0	0	0	0	0	0	0	0	0	0	0	0	0	0	0	0	0	0	0	0	0	0	0	0	0	0	0	0	0
8	13	A	dorsal	0	0	0	1	0	0	0	0	0	0	0	0	0	0	0	0	0	0	0	0	0	0	0	0	0	0	0	0	0	0	0	0	0	0	0	0	0	0	0	0	0	0	0	0	0	0
8	13	A	ventral	1	0	0	0	0	0	0	0	0	1	0	0	1	0	0	0	0	0	0	0	0	0	0	0	0	0	0	0	0	0	0	0	0	0	0	0	0	0	0	0	0	0	0	0	0	1
8	13	A	dorsal	0	0	0	1	0	0	0	0	0	0	0	0	0	0	0	0	0	0	0	0	0	0	0	0	0	0	0	0	0	0	0	0	0	0	0	0	0	0	0	0	0	0	0	0	0	0
8	13	A	ventral	0	0	0	0	0	0	0	0	0	0	0	0	0	0	0	0	0	0	0	0	0	0	0	0	0	0	0	0	0	0	0	0	0	0	0	0	0	0	0	0	0	0	0	0	0	0
8	13	A	dorsal	0	0	0	1	0	0	0	0	0	0	0	0	0	0	0	0	0	0	0	0	0	0	0	0	0	0	0	0	0	0	0	0	0	0	0	0	0	0	0	0	0	0	0	0	0	0
8	13	A	ventral	0	0	0	0	0	0	0	0	0	0	0	0	0	0	0	0	0	0	0	0	0	0	0	0	0	0	0	0	0	0	0	0	0	0	0	0	0	0	0	0	0	0	0	0	0	0
8	13	B	dorsal	0	0	0	0	0	0	0	0	0	0	0	0	0	0	0	0	0	0	0	0	0	0	0	0	0	0	0	0	0	0	0	0	0	0	0	0	0	0	0	0	0	0	0	0	0	0
8	13	B	ventral	0	0	0	0	0	0	0	0	0	0	0	0	0	0	0	0	0	0	0	0	0	0	1	0	0	0	0	3	3	2	0	0	0	0	0	0	0	0	0	0	0	0	0	0	0	0
8	13	B	dorsal	1	0	0	0	0	0	0	0	0	0	0	0	0	0	0	0	0	0	0	0	0	0	0	0	0	0	0	0	0	0	0	0	0	0	0	0	0	0	0	0	0	0	0	0	0	0
8	13	B	ventral	0	0	1	1	0	0	0	0	0	0	0	0	0	0	0	0	0	0	0	0	0	0	0	0	0	0	0	0	0	0	0	0	0	0	0	0	0	0	0	0	0	0	1	0	0	0
8	13	B	dorsal	0	0	0	0	0	0	0	0	0	0	0	0	0	0	0	0	0	0	0	0	0	0	0	0	0	0	0	0	0	0	0	0	0	0	0	0	0	0	0	0	0	0	0	0	0	0
8	13	B	ventral	0	1	0	0	0	0	0	0	0	0	0	0	1	1	1	0	0	0	0	0	0	0	1	0	0	0	0	3	0	0	0	0	0	0	0	0	0	0	0	0	0	0	0	0	0	0
8	13	B	dorsal	0	0	0	0	0	0	0	0	0	0	0	0	0	0	0	0	0	0	0	0	0	0	0	0	0	0	0	0	0	0	0	0	0	0	0	0	0	0	0	0	0	0	0	0	0	0
8	13	B	ventral	0	1	1	0	0	0	0	0	0	0	0	0	0	0	0	0	0	0	0	0	0	0	0	0	0	0	0	0	0	0	0	1	0	0	0	0	0	0	0	0	0	0	1	0	0	0
8	13	B	dorsal	0	0	0	0	0	0	0	0	0	0	0	0	0	0	0	0	0	1	0	0	0	0	0	0	0	0	0	1	0	0	0	0	0	0	0	0	0	0	1	0	0	0	0	0	0	0
8	13	B	ventral	0	0	0	2	0	0	0	0	0	0	0	0	0	0	0	1	0	0	0	0	0	0	0	1	0	0	0	0	0	0	0	0	0	0	0	0	0	0	0	0	0	0	0	0	0	0
8	13	C	dorsal	0	0	0	0	0	0	0	1	0	0	0	0	0	0	0	0	0	0	1	0	0	0	0	0	0	0	0	0	0	0	0	0	0	0	0	0	0	0	0	0	0	0	0	0	0	0
8	13	C	ventral	0	0	0	1	0	0	0	0	0	0	0	0	0	0	0	0	0	0	0	0	0	0	0	1	0	0	0	0	0	0	0	0	0	0	0	0	0	0	0	1	0	0	0	0	0	0
8	13	C	dorsal	0	1	0	0	0	0	0	0	0	0	0	0	0	0	0	0	0	0	0	0	0	0	0	0	0	0	0	0	0	0	0	0	0	0	0	0	0	0	0	0	0	0	0	0	0	0
8	13	C	ventral	0	0	0	1	0	0	0	0	0	0	0	0	0	0	0	0	0	0	0	0	0	0	0	0	0	0	0	0	0	0	0	0	0	0	0	0	0	0	0	0	0	0	0	0	0	0
8	13	C	dorsal	0	0	0	0	0	0	0	0	0	0	0	0	0	0	0	0	0	0	0	0	0	0	0	0	0	0	0	0	0	0	0	0	0	0	0	0	0	0	0	0	0	0	0	0	0	0
8	13	C	ventral	0	0	0	0	0	0	0	0	0	0	0	0	0	0	0	0	0	0	0	0	0	0	0	0	0	0	0	1	0	0	0	0	0	0	0	0	0	0	0	0	0	0	0	0	0	0
8	13	C	dorsal	0	0	1	0	0	0	0	0	1	0	0	0	0	0	0	0	0	0	0	0	0	0	0	0	0	0	0	0	0	0	0	0	0	0	0	0	0	0	0	0	0	0	0	0	0	0
8	13	C	ventral	0	0	0	0	1	0	0	0	0	0	0	0	0	0	0	0	0	0	0	0	0	0	0	0	0	0	0	0	0	0	0	0	0	0	0	0	0	0	0	0	0	0	0	0	0	0
8	13	C	dorsal	0	0	0	0	0	0	0	0	0	0	0	0	0	0	0	0	0	0	0	0	0	0	0	0	0	0	0	0	0	0	0	0	0	0	0	0	0	0	0	0	0	0	0	0	0	0
8	13	C	ventral	1	0	0	0	0	0	0	0	0	0	0	0	0	0	0	0	0	0	0	0	0	0	0	0	0	0	0	0	0	0	0	0	0	0	0	0	0	0	0	0	0	0	0	0	0	0
8	13	C	dorsal	0	0	0	0	0	0	0	0	0	0	0	0	0	0	0	0	0	0	0	0	0	0	0	0	0	0	0	0	0	0	0	0	0	0	0	0	0	0	0	0	0	0	0	0	0	0
8	13	C	ventral	0	0	0	0	0	0	0	0	0	0	0	0	0	0	0	0	0	0	0	0	0	0	0	0	0	0	0	0	0	0	0	0	0	0	0	0	0	0	0	0	0	0	0	0	0	0
8	13	C	dorsal	0	0	0	0	0	0	0	0	0	0	0	0	0	0	0	0	0	0	0	0	0	0	0	0	0	0	0	0	0	0	0	0	0	0	0	0	0	0	0	0	0	0	0	0	0	0
8	13	C	ventral	0	0	0	0	0	0	0	0	0	0	0	0	0	0	0	0	0	0	0	0	0	0	0	0	0	0	0	0	0	0	0	0	0	0	0	0	0	0	0	0	0	0	0	0	0	0
8	13	A	dorsal	0	0	0	0	0	0	0	0	0	0	0	0	0	0	0	0	0	0	0	0	0	0	1	0	0	0	0	0	0	0	0	0	0	0	0	0	0	0	0	0	0	0	0	0	0	0
8	13	A	ventral	0	0	0	0	0	0	0	0	0	0	0	0	0	0	0	0	0	0	0	0	0	0	0	0	0	0	0	0	0	0	0	0	0	0	0	0	0	0	0	0	0	1	0	0	0	0
8	13	A	dorsal	0	0	0	0	0	0	0	0	0	0	0	0	0	0	0	0	0	0	0	0	0	0	0	0	0	0	0	0	0	0	0	0	0	0	0	0	0	0	0	0	0	0	0	0	0	0
8	13	A	ventral	0	0	0	0	0	0	0	0	0	0	0	0	0	0	0	0	0	0	0	0	0	0	0	0	0	0	0	0	0	0	0	0	0	0	0	0	0	0	0	0	0	0	0	0	0	0
8	13	B	dorsal	2	0	0	0	0	1	0	0	0	0	0	0	0	0	0	0	0	0	0	0	0	0	0	0	0	0	0	0	0	0	0	0	0	0	0	0	0	0	0	0	0	0	0	0	0	0
8	13	B	ventral	0	0	1	0	0	0	1	0	0	0	0	0	2	0	0	0	0	0	0	0	0	0	0	0	0	0	0	0	0	0	0	0	0	0	0	0	0	0	0	0	0	0	0	0	0	0
8	13	B	dorsal	0	1	0	2	0	0	0	0	0	0	0	0	0	0	0	0	0	0	0	0	0	0	0	0	0	0	0	0	0	0	0	0	0	0	0	0	0	0	0	0	0	0	0	0	0	0
8	13	B	ventral	0	0	1	0	0	0	0	1	0	0	0	0	0	0	1	0	0	4	0	0	0	0	0	0	0	0	0	0	0	0	0	0	0	0	0	0	0	0	0	0	0	0	0	0	0	0
8	13	B	dorsal	0	0	2	0	0	0	0	0	3	0	0	0	0	1	0	0	0	0	0	0	0	0	0	0	0	0	0	0	0	0	0	0	0	0	0	0	0	0	0	0	0	0	0	0	0	0
8	13	B	ventral	0	0	2	0	0	0	0	0	0	0	0	0	0	0	0	0	0	0	0	0	0	0	0	0	0	0	0	0	0	0	0	0	0	0	0	0	0	1	0	0	0	0	0	0	0	0
8	13	B	dorsal	0	0	1	0	0	0	0	0	0	0	0	0	0	0	0	0	0	0	0	0	0	0	0	0	0	0	0	0	0	0	0	0	0	0	0	0	0	0	0	0	0	0	0	0	0	0
8	13	B	ventral	0	0	0	1	0	1	0	0	0	0	0	1	0	0	0	0	0	0	0	0	0	0	0	0	0	0	0	0	0	0	0	0	0	0	0	0	0	0	0	0	0	0	0	0	0	0
8	13	B	dorsal	0	0	1	0	0	0	0	0	0	0	0	0	0	0	0	0	0	0	0	0	0	0	0	0	0	0	0	0	0	0	0	0	0	0	0	0	0	0	0	0	0	0	0	0	0	0
8	13	B	ventral	0	1	0	0	0	0	0	0	0	0	0	0	0	0	0	0	0	0	0	0	0	0	0	0	0	0	0	0	0	0	0	0	0	0	0	0	0	0	0	0	0	0	0	0	0	0
8	13	B	dorsal	0	0	1	0	0	0	0	0	0	0	0	0	0	0	0	0	0	0	0	0	0	0	0	0	0	0	0	0	0	0	0	0	0	0	0	0	0	0	0	0	0	0	0	0	0	0
8	13	B	ventral	0	0	1	2	0	0	0	1	0	0	0	0	0	0	0	0	0	0	0	0	0	0	0	0	0	0	0	0	0	0	0	0	0	0	0	0	0	0	0	0	0	0	0	0	0	0
8	13	B	dorsal	0	1	0	0	0	0	0	0	0	1	0	0	1	0	0	1	0	0	0	0	0	0	0	0	0	0	0	0	0	0	0	0	0	0	0	0	0	0	0	0	0	0	1	0	0	0
8	13	B	ventral	0	0	0	0	1	0	0	0	0	0	0	0	0	1	0	0	0	0	0	0	0	0	0	0	0	0	0	0	0	0	0	0	0	0	0	0	0	0	0	0	0	0	0	0	0	0
8	13	B	dorsal	0	0	1	0	0	0	0	0	0	0	0	0	0	0	0	0	0	0	0	0	0	0	0	0	0	0	0	0	0	0	0	0	0	0	0	0	0	0	0	0	0	0	0	1	0	0
8	13	B	ventral	0	0	0	3	0	0	0	0	0	0	0	0	0	0	0	0	0	0	1	0	0	0	0	0	0	0	0	0	0	0	0	0	0	1	0	0	0	0	0	0	0	0	0	0	0	0
4	18	B	dorsal	0	0	5	0	0	0	1	0	0	0	0	5	3	0	1	0	1	4	0	0	0	0	0	1	0	0	0	3	1	0	1	0	0	1	0	0	0	0	0	0	2	0	0	0	0	0
4	18	B	ventral	0	0	0	0	0	0	0	0	0	0	0	0	0	0	0	0	0	0	0	0	0	0	0	0	0	0	0	0	0	0	0	0	0	0	0	0	0	0	0	0	0	0	0	0	0	0
4	18	B	dorsal	1	0	0	1	0	0	0	2	1	2	0	0	1	3	0	0	0	0	0	0	0	0	0	0	0	1	3	0	0	2	1	3	0	0	0	0	0	0	0	0	0	0	0	0	0	0
4	18	B	ventral	1	3	6	3	1	0	0	0	1	0	0	0	0	0	0	0	0	0	0	0	0	0	0	0	0	0	0	1	2	0	0	0	0	0	0	0	0	0	0	0	4	6	1	0	0	0
4	18	B	dorsal	0	2	3	0	0	0	0	2	0	0	0	2	0	4	0	7	0	0	0	1	0	0	2	3	0	2	0	0	0	0	0	0	0	0	0	0	0	0	2	9	0	0	1	0	0	0
4	18	B	ventral	0	6	9	11	1	1	1	2	2	5	2	0	0	1	0	0	0	0	0	1	0	0	1	0	0	0	5	3	7	0	0	5	5	1	2	0	0	0	0	0	0	0	0	0	0	0
4	18	B	dorsal	0	3	8	4	0	0	0	2	0	0	0	0	3	4	0	0	2	9	0	0	1	0	4	1	0	0	0	0	3	3	0	0	0	0	0	4	4	2	2	0	1	3	1	0	2	0
4	18	B	ventral	0	0	0	0	0	1	7	0	0	0	2	2	5	0	0	0	4	0	1	1	0	0	3	0	0	3	15	1	2	0	0	0	0	0	0	0	19	0	0	0	3	4	4	5	0	0
4	18	B	dorsal	0	0	0	0	0	1	9	5	1	1	1	2	0	0	1	0	0	0	0	0	0	11	0	0	0	0	0	0	0	0	0	0	0	0	0	0	0	0	0	0	0	0	0	0	0	0
4	18	B	ventral	0	3	2	0	0	0	0	5	0	0	0	0	0	1	2	0	0	0	0	0	1	4	0	0	2	0	0	0	0	0	0	1	4	0	0	0	0	0	0	0	1	1	0	0	5	1
4	18	C	dorsal	0	0	3	7	0	0	8	0	1	0	3	4	6	5	3	4	0	0	0	1	0	1	6	0	0	4	5	2	1	0	0	6	1	0	0	0	4	8	0	2	0	5	3	1	1	0
4	18	C	ventral	3	2	5	3	3	0	0	0	4	1	0	0	0	2	0	1	6	1	0	0	0	0	10	3	0	0	0	3	0	0	0	1	0	0	1	0	0	0	0	0	0	0	2	3	0	0
4	18	C	dorsal	2	5	2	0	1	0	1	8	0	0	5	1	0	1	5	3	0	3	2	6	2	2	0	0	0	0	5	0	0	0	2	0	9	1	1	0	0	5	8	0	0	4	3	4	0	7
4	18	C	ventral	1	0	1	1	2	0	0	0	0	0	0	0	0	0	1	0	1	3	4	0	0	0	1	3	0	2	0	0	0	0	0	0	0	0	0	1	0	3	0	4	0	0	0	0	0	0
4	18	C	dorsal	1	0	0	0	0	1	3	0	5	1	0	0	0	0	0	0	0	0	0	0	6	3	1	3	1	0	2	5	0	0	0	1	0	1	4	1	0	2	0	1	0	0	0	0	0	0
4	18	C	ventral	1	0	2	0	0	0	0	0	0	0	0	0	0	0	0	0	0	0	0	0	0	4	7	6	0	0	0	0	0	0	0	0	0	0	1	0	0	0	0	0	0	0	0	0	0	0
4	18	C	dorsal	1	1	2	0	0	0	0	0	0	0	0	0	0	0	0	0	0	0	0	0	0	0	0	0	0	4	7	0	3	0	0	0	0	2	0	0	1	0	0	0	0	3	0	3	6	3
4	18	C	ventral	0	0	0	0	0	0	2	6	3	2	0	0	7	4	0	0	0	0	0	0	0	0	0	10	0	0	0	1	5	0	0	0	0	0	0	0	0	0	0	0	0	0	0	0	0	0
4	18	C	dorsal	0	0	0	0	0	0	0	0	0	0	0	0	0	0	0	0	0	0	0	0	3	3	5	7	1	2	3	0	1	1	0	0	0	0	0	2	3	4	4	8	0	0	0	0	0	0
4	18	C	ventral	0	0	0	0	0	1	0	1	0	3	0	0	0	0	0	1	5	6	1	0	6	0	2	5	11	0	0	1	10	4	0	0	0	0	0	0	0	0	0	0	0	1	0	0	0	0
4	18	C	dorsal	0	0	0	0	0	1	2	4	4	2	1	3	0	2	2	0	0	0	0	0	0	0	0	0	0	1	0	1	1	0	0	0	0	11	9	0	1	5	0	0	0	6	4	3	0	5
4	18	C	ventral	0	0	0	0	0	0	3	9	2	4	1	2	0	0	0	0	2	8	4	12	0	0	0	0	0	0	1	2	3	1	0	0	0	0	0	0	0	0	0	0	0	0	1	0	3	0
4	18	C	dorsal	0	0	0	0	0	0	3	0	1	9	0	0	0	0	0	2	3	7	0	0	0	2	1	1	3	0	2	2	0	1	0	7	1	0	0	0	1	0	3	4	1	0	2	0	2	0
4	18	C	ventral	1	1	2	3	0	0	0	1	4	10	3	0	10	0	5	0	2	5	0	0	0	0	0	0	0	0	0	0	0	0	0	0	0	4	5	0	0	10	0	0	0	4	0	0	0	0
4	18	C	dorsal	0	0	0	0	0	0	0	1	3	2	0	6	1	2	0	0	0	0	0	0	2	2	0	7	1	3	3	0	0	2	0	0	0	0	0	2	8	0	0	0	0	0	0	0	2	2
4	18	C	ventral	1	13	11	2	3	0	0	0	0	1	0	0	0	0	0	0	0	4	0	2	0	1	2	2	0	0	0	1	2	0	0	0	0	0	0	0	0	0	0	0	0	0	0	0	0	0
4	18	C	dorsal	1	0	0	1	0	0	0	0	0	0	0	0	0	1	0	0	2	7	0	0	2	7	3	0	1	2	1	4	3	3	0	0	10	1	0	2	2	3	0	0	0	3	0	0	0	1
4	18	C	ventral	0	4	2	7	3	0	0	0	0	0	0	0	0	0	0	0	0	7	0	0	0	1	1	0	0	0	0	0	0	0	0	3	1	0	0	0	0	0	0	0	0	0	0	1	0	0
4	18	A	dorsal	0	0	0	0	0	0	0	0	0	0	0	0	0	0	0	0	0	0	0	0	0	0	0	0	0	0	0	0	0	0	0	0	0	0	0	0	0	0	0	0	0	0	0	0	0	0
4	18	A	ventral	0	0	0	0	0	0	0	0	0	0	0	0	0	0	0	0	0	0	0	0	0	0	0	0	0	0	0	0	0	0	0	0	0	0	0	0	0	0	0	0	0	0	0	0	0	0
4	18	A	dorsal	0	0	0	2	0	0	0	0	2	0	0	0	0	0	0	0	0	0	0	0	0	0	0	0	0	0	0	0	0	0	0	0	0	0	0	0	0	0	0	0	0	0	0	0	0	0
4	18	A	ventral	0	4	0	0	0	0	0	0	0	0	0	0	0	0	0	0	3	2	0	3	3	0	0	1	0	0	0	0	0	0	0	0	0	0	0	0	0	0	0	0	0	2	1	0	6	4
4	18	A	dorsal	0	0	0	2	0	0	0	0	0	0	0	0	0	0	0	0	0	0	0	0	0	0	0	0	4	0	0	0	0	0	0	0	0	0	0	0	0	0	0	0	0	0	0	0	0	0
4	18	A	ventral	2	3	4	0	0	1	0	11	0	0	0	4	1	5	3	0	0	0	0	0	0	0	0	0	0	0	0	0	0	1	1	1	0	4	1	0	0	0	0	0	0	11	3	3	0	0
4	18	A	dorsal	0	0	0	0	0	0	0	0	0	0	0	0	0	0	0	0	0	0	0	0	0	0	0	0	0	0	0	0	0	0	0	0	0	0	0	0	0	0	0	0	0	0	0	0	0	0
4	18	A	ventral	0	0	0	0	0	0	0	0	0	0	0	1	0	0	0	0	0	6	7	0	0	0	0	0	0	0	0	0	0	0	0	0	0	0	0	0	0	0	0	0	0	0	0	0	0	0
4	18	A	dorsal	0	0	0	0	0	0	0	0	0	0	0	0	0	0	0	0	1	2	3	0	0	0	0	0	0	0	0	1	0	0	0	0	0	0	0	0	0	0	0	0	0	0	0	0	0	0
4	18	A	ventral	0	0	0	0	0	2	3	0	1	4	0	0	0	0	0	0	0	1	0	0	7	6	8	3	1	0	0	0	0	0	0	0	0	0	0	0	0	0	0	0	4	6	3	0	0	1
4	18	B	dorsal	0	0	0	0	0	0	0	0	0	0	0	0	0	0	0	0	2	0	0	1	0	3	3	0	1	0	0	0	0	0	0	0	0	0	0	0	0	0	0	0	0	0	0	0	0	0
4	18	B	ventral	0	0	0	0	0	0	0	0	0	0	0	0	0	0	0	0	0	0	0	0	0	0	0	0	0	0	0	0	0	0	0	0	0	0	0	0	0	0	0	0	0	0	0	0	0	0
4	18	B	dorsal	0	2	1	0	0	0	0	0	0	0	0	0	0	0	0	0	0	2	5	3	0	3	2	1	0	0	0	0	0	0	1	0	0	0	1	0	4	3	1	0	0	0	0	0	0	0
4	18	B	ventral	0	0	0	0	0	0	0	0	0	0	0	0	0	0	0	0	0	0	0	0	0	0	0	0	0	0	0	0	0	0	0	0	0	0	0	0	0	0	0	0	0	0	0	0	0	0
4	18	B	dorsal	3	5	0	1	1	0	0	0	0	0	4	3	2	2	4	0	5	3	5	0	0	0	0	0	0	0	2	0	0	0	0	4	1	2	0	0	0	0	0	0	0	0	0	0	0	0
4	18	B	ventral	0	0	0	0	0	0	0	0	0	0	0	0	0	0	0	0	0	0	0	0	0	0	0	0	0	0	0	0	0	0	0	0	0	0	0	0	0	0	0	0	0	0	0	0	0	0
4	18	B	dorsal	0	0	2	1	0	0	6	7	4	1	6	2	0	0	0	0	0	0	0	0	1	0	0	0	0	0	0	0	0	0	0	0	0	0	0	0	3	6	3	0	9	1	0	0	0	0
4	18	B	ventral	0	0	0	0	0	1	0	0	0	0	1	0	0	0	0	0	0	0	0	0	0	0	0	0	0	0	0	0	0	0	0	0	1	0	0	0	0	0	0	0	0	0	0	0	0	0
4	18	B	dorsal	0	0	0	0	0	3	8	5	4	3	0	0	0	0	0	2	4	3	0	0	0	0	0	0	0	5	0	9	4	3	0	0	1	0	0	0	1	0	0	0	0	3	2	1	0	1
4	18	B	ventral	0	0	0	0	0	0	0	0	0	0	0	0	0	0	0	0	0	0	0	0	0	0	0	0	0	0	0	0	0	0	0	0	0	0	0	0	0	0	0	0	0	0	0	0	0	0
4	18	C	dorsal	0	0	0	0	0	0	0	1	0	0	0	0	0	0	0	0	0	0	0	0	0	0	0	0	0	0	0	0	0	0	0	0	0	0	0	1	0	2	1	12	3	0	0	0	2	1
4	18	C	ventral	0	0	3	1	1	4	2	0	0	0	0	0	0	0	0	0	0	0	0	0	0	0	0	0	0	0	0	0	0	0	0	0	0	0	0	0	0	0	0	0	0	0	0	0	0	0
4	18	C	dorsal	1	2	2	0	0	0	0	0	0	0	0	0	0	0	0	0	2	4	0	0	0	0	0	1	0	0	0	0	0	0	1	2	1	0	4	0	0	0	0	0	0	0	4	3	1	0
4	18	C	ventral	0	0	0	1	0	0	0	0	0	0	0	1	0	0	0	0	0	0	0	0	0	0	0	0	0	0	0	0	0	0	0	0	0	0	0	0	0	0	0	0	0	0	0	0	0	0
4	18	C	dorsal	0	0	1	1	0	5	2	0	0	1	0	1	1	3	2	0	0	0	3	0	0	0	4	0	0	0	0	0	0	0	0	1	0	1	0	2	0	0	0	4	0	0	0	0	0	0
4	18	C	ventral	0	0	0	0	0	0	8	0	0	0	0	1	0	0	0	0	0	0	2	1	0	0	0	0	0	0	0	1	0	0	0	0	0	0	0	0	3	1	1	0	0	0	0	0	0	0
4	18	C	dorsal	0	0	0	0	0	1	5	1	0	0	0	7	0	0	0	2	0	2	1	2	1	0	0	0	2	3	0	0	0	1	3	0	2	0	0	0	0	0	0	0	4	2	3	1	0	3
4	18	C	ventral	0	0	0	0	0	0	1	0	0	1	0	0	0	5	0	1	1	1	0	0	0	0	0	0	0	0	2	5	0	0	0	0	1	0	0	0	0	0	0	0	0	3	0	0	0	0
4	19	A	dorsal	0	0	0	0	0	0	0	0	0	0	0	0	0	0	0	0	0	0	0	0	0	0	0	0	0	0	0	0	0	0	0	0	0	0	0	0	0	0	0	0	0	0	0	0	0	0
4	19	A	ventral	0	0	0	0	0	0	0	0	0	1	0	0	0	0	0	0	0	0	0	0	0	0	0	0	0	0	0	0	0	0	0	0	0	0	0	0	0	0	0	0	0	0	0	0	0	0
4	19	B	dorsal	0	1	1	0	0	0	0	0	0	0	0	0	0	0	0	0	0	0	0	0	0	0	0	0	0	2	3	0	0	0	0	0	0	0	0	0	0	0	1	0	0	0	0	0	0	0
4	19	B	ventral	0	2	0	0	0	0	0	0	0	0	0	0	0	0	0	0	0	0	0	0	0	0	0	0	0	0	0	0	0	0	0	0	0	0	0	0	0	0	0	0	0	0	0	0	0	0
4	19	B	dorsal	0	0	0	0	0	0	0	0	0	0	0	0	0	0	0	0	1	0	0	1	0	0	1	3	1	0	0	0	0	0	0	0	0	0	0	0	0	0	1	0	0	0	1	3	0	0
4	19	B	ventral	0	0	0	2	0	0	0	0	0	0	0	0	0	0	0	0	0	0	0	0	0	0	0	0	0	1	0	0	0	0	0	0	0	0	0	1	0	0	1	0	0	1	1	0	0	0
4	19	B	dorsal	0	0	0	3	0	0	0	0	0	0	0	0	0	0	0	0	0	0	0	0	0	0	0	0	0	0	0	2	2	0	0	0	0	0	0	0	0	0	0	0	0	0	0	0	0	0
4	19	B	ventral	0	2	0	0	0	1	0	0	0	0	0	0	0	0	0	0	0	0	0	0	0	0	0	0	0	0	0	0	0	0	0	1	0	0	0	2	0	0	0	0	0	0	0	0	0	0
4	19	B	dorsal	1	0	0	0	0	1	0	0	0	0	0	0	0	0	0	0	0	0	0	1	0	0	0	0	0	3	0	0	0	0	0	0	0	0	0	0	0	0	0	0	0	0	0	0	0	0
4	19	B	ventral	0	0	2	0	0	0	0	0	0	0	0	0	0	0	0	0	0	0	0	0	0	0	0	0	0	0	0	0	0	0	0	0	0	0	0	0	0	0	0	0	0	0	1	0	0	0
4	19	B	dorsal	0	0	0	0	0	0	2	1	0	0	0	0	0	0	0	0	0	0	0	0	1	0	0	0	1	0	0	0	0	0	0	1	0	1	0	0	1	0	0	0	0	0	0	0	0	0
4	19	B	ventral	0	0	3	0	0	0	0	0	0	0	0	0	0	0	0	0	0	0	0	0	0	0	0	0	0	0	0	0	0	1	0	0	0	0	0	0	1	1	0	0	0	0	0	0	0	0
4	19	B	dorsal	0	0	1	0	0	0	4	0	0	0	0	0	0	0	0	0	0	0	0	0	0	0	0	0	0	0	0	0	0	1	0	1	1	0	0	0	0	0	0	0	0	0	0	0	0	0
4	19	B	ventral	0	3	1	0	0	0	1	1	0	0	0	0	0	0	0	0	1	1	0	0	0	0	1	0	0	0	0	0	0	0	0	0	0	0	0	0	0	0	0	0	0	0	0	0	0	0
4	19	B	dorsal	0	0	0	1	0	0	2	0	0	0	1	2	0	0	0	2	0	0	0	0	0	0	0	0	0	0	0	0	0	0	0	0	0	0	0	0	1	0	0	0	0	0	0	0	0	0
4	19	B	ventral	0	0	1	0	0	0	0	0	0	0	0	0	0	0	0	0	0	0	0	0	0	0	1	0	0	0	0	0	0	0	0	0	0	0	0	0	0	0	0	0	0	0	0	0	0	0
4	19	B	dorsal	0	2	1	0	0	0	0	0	0	0	0	0	0	1	0	0	0	0	0	0	0	0	0	0	0	0	0	0	0	0	0	0	0	0	0	0	0	0	0	0	0	0	0	0	0	0
4	19	B	ventral	0	0	3	0	0	0	0	0	0	1	0	0	0	0	0	0	0	0	0	0	0	2	1	0	0	0	1	0	1	0	0	0	0	0	0	0	0	0	1	0	0	0	0	0	0	0
4	19	B	dorsal	0	0	0	1	0	0	0	0	1	3	0	0	0	0	0	0	0	0	0	0	0	0	0	0	0	0	0	0	1	0	0	0	0	0	0	0	0	0	0	0	0	0	0	0	0	0
4	19	B	ventral	0	1	0	0	1	0	0	0	0	0	0	1	0	0	0	0	0	0	0	0	0	0	0	0	1	0	0	0	0	0	0	0	0	0	0	0	0	0	0	0	0	0	0	0	0	0
4	19	C	dorsal	0	7	0	0	0	0	0	0	0	0	0	0	0	0	0	1	0	0	0	0	0	0	0	0	0	0	0	0	0	0	0	0	1	1	0	0	0	0	2	0	0	0	0	0	0	0
4	19	C	ventral	1	0	0	0	0	0	0	0	0	0	0	0	0	0	0	0	0	0	0	0	0	0	0	0	0	0	0	0	0	0	0	0	0	0	0	1	0	0	0	0	0	1	0	0	0	0
4	19	C	dorsal	0	0	0	0	0	0	0	1	0	0	0	0	0	0	0	0	2	0	2	1	0	0	0	0	0	0	0	0	0	0	0	0	1	1	0	0	0	0	0	0	0	0	0	0	0	0
4	19	C	ventral	0	0	0	0	0	0	0	0	0	0	0	0	0	0	0	2	4	0	0	0	0	0	0	0	0	0	0	0	1	0	0	2	0	0	0	0	0	0	0	0	0	0	0	0	0	0
4	19	C	dorsal	0	0	0	1	0	1	0	0	0	0	0	0	1	1	1	0	0	1	0	0	0	0	0	0	2	0	1	0	0	0	0	2	0	1	2	0	0	0	0	0	0	0	0	0	0	0
4	19	C	ventral	0	0	0	0	0	0	0	0	0	0	0	0	2	0	0	0	0	0	0	0	0	0	0	0	1	0	0	0	0	0	0	0	0	0	0	0	0	0	0	0	0	0	0	0	0	0
4	19	C	dorsal	1	0	1	3	0	0	0	0	0	0	0	0	0	2	0	0	0	0	1	0	0	0	0	0	0	1	0	0	0	0	0	0	0	0	0	0	0	0	0	0	0	1	0	0	0	0
4	19	C	ventral	0	1	1	0	0	0	0	0	0	0	0	0	0	1	0	0	0	1	0	0	0	0	1	0	0	0	0	0	0	0	0	0	0	0	0	0	0	0	0	0	0	0	0	0	0	0
4	19	C	dorsal	0	0	0	0	0	0	0	0	0	0	0	0	0	0	0	0	0	0	0	0	0	0	0	0	0	0	0	0	0	0	0	0	0	0	0	0	0	0	0	0	0	0	0	0	0	0
4	19	C	ventral	0	0	0	0	1	0	0	0	0	0	0	0	0	0	0	0	0	0	0	0	0	0	1	0	0	0	0	0	0	0	0	0	0	0	0	0	0	0	0	0	0	0	0	0	0	0
4	19	C	dorsal	0	0	0	0	1	0	0	0	0	0	0	0	0	0	0	0	1	1	0	0	0	0	0	0	0	0	0	0	0	0	0	0	1	0	0	0	0	0	0	0	0	0	0	0	0	0
4	19	C	ventral	0	0	0	0	1	0	0	0	0	0	0	2	0	0	0	0	0	0	0	0	0	0	0	0	2	0	0	1	0	0	0	0	0	0	0	0	0	0	0	0	0	0	0	0	0	0
4	19	C	dorsal	0	7	0	0	0	0	0	0	0	1	0	0	0	0	0	0	0	0	0	0	2	1	1	0	0	0	0	0	0	1	0	0	0	0	0	0	0	0	0	0	0	0	0	1	0	0
4	19	C	ventral	0	0	0	1	0	0	0	0	0	0	0	0	0	0	0	0	0	0	0	0	0	0	0	0	0	0	0	0	0	0	0	0	1	0	0	0	0	0	0	0	0	0	0	0	0	0
4	19	C	dorsal	0	2	0	0	1	0	0	0	0	0	0	3	0	0	0	0	0	0	0	0	0	0	0	0	0	0	0	0	0	0	0	0	0	0	0	0	0	0	0	0	0	0	0	0	0	1
4	19	C	ventral	0	0	1	0	0	0	0	0	1	0	0	0	0	0	0	0	0	0	0	0	0	0	0	0	0	0	0	0	0	0	0	0	0	0	0	0	0	0	0	0	0	0	0	0	0	0
4	19	C	dorsal	1	2	2	0	0	0	0	0	0	0	0	0	0	0	0	0	0	0	0	0	0	1	0	0	0	0	0	2	0	2	1	0	0	0	4	0	0	0	3	0	0	0	0	0	0	0
4	19	C	ventral	0	2	1	1	0	2	0	0	0	0	0	0	0	0	0	0	0	1	0	0	0	0	0	0	0	0	0	0	1	0	0	0	3	0	1	0	0	0	0	0	0	0	0	0	0	0
4	19	A	dorsal	0	0	0	0	0	0	0	0	0	0	0	0	0	0	0	0	0	0	0	0	0	0	0	0	0	0	0	0	0	0	0	0	0	0	0	0	0	0	0	0	0	0	0	0	0	0
4	19	A	ventral	0	0	0	2	0	0	0	0	0	1	0	0	0	0	0	0	0	0	1	0	0	0	0	0	0	0	0	0	0	0	0	0	0	0	0	0	0	0	0	0	0	0	0	0	0	0
4	19	A	dorsal	0	0	0	0	0	0	0	0	0	0	0	0	0	0	0	0	0	0	0	0	0	0	0	0	1	0	0	0	0	0	0	0	0	0	0	0	0	0	0	0	0	0	0	0	0	0
4	19	A	ventral	0	0	0	1	0	0	0	1	1	0	0	0	2	0	0	0	0	0	0	0	0	0	0	0	0	0	0	0	0	0	0	0	0	0	0	0	0	0	0	0	0	0	0	0	0	0
4	19	A	dorsal	0	0	0	0	0	0	0	0	0	0	0	0	0	0	0	0	0	0	0	0	0	0	0	0	0	0	0	0	0	0	0	0	0	0	0	0	0	0	0	0	0	0	0	0	0	0
4	19	A	ventral	0	0	0	1	2	0	0	0	0	0	0	0	0	0	0	0	0	0	0	0	0	0	0	0	0	0	0	0	0	0	0	0	0	0	0	0	0	0	0	0	0	0	0	0	0	0
4	19	A	dorsal	0	0	0	0	0	0	0	0	0	0	0	0	0	0	0	0	0	0	0	0	0	0	0	0	0	0	1	0	0	0	0	0	0	0	0	0	0	0	0	0	0	0	0	0	0	0
4	19	A	ventral	2	4	0	0	0	0	0	0	0	0	0	0	0	0	0	0	0	0	0	0	0	0	0	0	0	0	0	0	0	0	0	0	0	0	0	0	0	0	0	0	0	0	0	0	0	0
4	19	A	dorsal	0	0	3	4	0	0	0	0	0	0	0	0	0	0	0	0	0	0	0	0	0	0	0	0	0	0	0	0	0	0	0	0	0	0	0	0	0	0	0	0	0	0	0	0	0	0
4	19	A	ventral	0	0	0	0	0	0	0	0	0	0	0	0	0	0	0	0	0	0	0	0	0	0	0	0	0	0	0	0	0	0	0	0	0	0	0	0	0	0	0	0	0	0	0	0	0	0
4	19	B	dorsal	0	0	0	0	0	0	0	0	0	0	0	0	0	0	0	0	0	0	0	0	0	0	0	0	0	0	0	0	0	0	0	0	0	0	0	0	0	0	0	0	0	0	0	0	0	0
4	19	B	ventral	0	0	0	0	0	0	3	0	1	0	0	0	0	0	0	0	0	0	0	0	0	0	0	0	0	1	0	1	0	0	0	0	0	0	0	0	0	0	0	0	0	0	0	0	0	0
4	19	B	dorsal	0	0	0	0	0	0	0	0	0	0	0	0	0	0	0	0	0	0	0	0	0	0	0	0	0	0	0	0	0	0	0	0	0	0	0	0	0	0	0	0	0	0	0	0	0	0
4	19	B	ventral	0	1	0	0	0	0	2	0	0	0	0	0	0	0	0	0	0	0	0	0	0	0	0	0	0	0	0	0	0	0	0	0	0	0	0	0	0	0	0	0	0	0	0	0	0	0
4	19	B	dorsal	0	0	0	1	0	0	0	0	0	0	0	0	0	0	0	0	0	0	0	0	0	0	0	0	0	0	0	0	0	0	0	0	0	0	0	0	0	0	0	0	0	0	0	0	0	0
4	19	B	ventral	0	0	0	0	1	0	0	0	0	0	0	1	0	0	2	0	0	0	0	0	0	0	0	0	0	0	0	0	0	0	0	0	0	0	1	0	0	0	0	0	0	0	0	0	0	0
4	19	B	dorsal	0	0	0	0	1	0	0	0	0	0	0	1	0	0	2	0	0	0	0	0	0	0	0	0	0	0	0	0	0	0	0	0	0	0	1	0	0	0	0	0	0	0	0	0	0	0
4	19	B	ventral	0	0	2	0	0	0	2	0	0	0	0	0	0	1	0	0	0	1	0	0	0	0	0	0	0	0	0	0	2	0	0	0	0	0	0	0	3	0	0	0	0	0	0	0	0	0
4	19	B	dorsal	0	0	0	0	0	0	0	0	0	0	0	0	0	0	0	0	0	0	0	0	0	0	0	0	0	0	0	0	0	0	0	0	0	0	0	0	0	0	0	0	0	0	0	0	0	0
4	19	B	ventral	0	0	2	0	0	0	1	0	0	0	0	0	0	0	1	0	0	0	0	0	0	0	0	0	0	0	0	0	0	0	0	0	0	0	0	0	0	0	0	0	0	0	0	0	0	0
4	19	C	dorsal	0	1	0	0	0	0	0	0	0	0	0	0	0	0	0	0	0	0	0	0	0	0	0	0	0	0	0	0	0	0	0	0	0	0	0	0	0	0	0	0	0	0	0	0	0	0
4	19	C	ventral	0	0	0	0	0	0	0	1	0	0	0	0	0	0	0	0	1	0	0	0	0	0	0	0	0	0	0	0	0	0	0	0	0	0	0	0	0	0	0	0	0	0	0	0	0	0
4	19	C	dorsal	0	0	0	0	0	0	0	0	0	0	0	0	0	0	0	0	0	0	0	0	0	0	0	0	0	0	0	0	0	0	0	0	0	0	0	0	0	0	0	0	0	0	0	0	0	0
4	19	C	ventral	0	0	3	0	0	0	2	0	0	0	0	0	0	0	0	0	0	0	0	0	0	0	1	0	0	0	0	0	0	0	0	0	0	0	0	0	0	0	0	0	0	0	0	0	0	0
4	19	C	dorsal	0	0	0	0	0	0	0	0	0	0	0	0	0	0	0	0	0	0	0	0	0	0	0	0	0	0	0	0	0	0	0	0	0	0	0	0	0	0	0	0	0	0	0	0	0	0
4	19	C	ventral	0	0	0	0	0	0	0	0	0	0	0	0	0	0	0	0	0	0	0	0	0	0	0	0	0	0	0	0	0	0	0	0	0	0	0	0	0	0	0	0	0	0	0	0	0	0
[truncated: 4 more columns]
